# Supplementary material for: Complementary Transcriptomic and Proteomic Analysis Reveals a Complex Network Regulating Pollen Abortion in GMS (msc-1) Pepper (Capsicum annuum L.)
Source: Int J Mol Sci. 2019 Apr 11;20(7):1789. doi: 10.3390/ijms20071789 (PMC6480423; doi:10.3390/ijms20071789)
Supplement: Supplementary file 1 [file ijms-20-01789-s001.zip]

Archive with 11 entries (11 files):
- Figure S1.tif
- Figure S2-2.tif
- Figure S3.tif
- Supplementary.pdf
- Table S2.xlsx
- Table S4.xlsx
- Table S5.xlsx
- Table S6.xlsx
- Table S7.xls
- Table S8.xlsx
- Table S9.xlsx
