# Supplementary material for: Complementary Transcriptomic and Proteomic Analysis Reveals a Complex Network Regulating Pollen Abortion in GMS (msc-1) Pepper (Capsicum annuum L.)
Source: Int J Mol Sci. 2019 Apr 11;20(7):1789. doi: 10.3390/ijms20071789 (PMC6480423; doi:10.3390/ijms20071789)
Supplement: Supplementary file 1 [file ijms-20-01789-s001.zip › Table S2.xlsx]

## Sheet: Sheet1
Table S2. All DEPs between the sterile line 16C1369A and the fertile line 16C1369B
Protein IDs	LFQ intensity B1	LFQ intensity B2	LFQ intensity B3	LFQ intensity A1	LFQ intensity A2	LFQ intensity A3	B/A	t test p value	FDR	B/A_log2FC	Regulation
Capana02g002192	375160000	367060000	381230000	798110000	798920000	765790000	0.47547	3.78379e-06	0.00105662	-1.07257	down
Capana01g003759	3888600000	3646000000	4068200000	7803500000	7831200000	8076400000	0.48934	1.13266e-05	0.00170466	-1.03109	down
Capana02g002210	362600000	392990000	342660000	773840000	769720000	809430000	0.466747	2.69023e-05	0.00240399	-1.09929	down
Capana02g001935	2649700000	2043400000	2194000000	9134400000	8733700000	7986900000	0.266374	7.84125e-05	0.0040789	-1.90847	down
Capana04g000412	1137000000	1201100000	1290900000	2641400000	2946700000	2786400000	0.433339	8.9068e-05	0.00414537	-1.20643	down
Capana01g003391	720900000	625780000	765250000	1407200000	1496200000	1459200000	0.484099	0.000102513	0.00445941	-1.04663	down
Capana00g002479	2184000000	2151100000	2533700000	4957400000	4969800000	4535000000	0.474948	0.00017673	0.00548747	-1.07416	down
Capana03g001437	158730000	148360000	188340000	385040000	408390000	363670000	0.428165	0.000234016	0.00624737	-1.22376	down
Capana06g000232	155650000	156200000	142600000	363380000	323330000	374890000	0.42808	0.000238756	0.00624737	-1.22405	down
Capana03g000309	632150000	564110000	608420000	1420300000	1523900000	1293500000	0.425863	0.000309076	0.00663919	-1.23154	down
Capana10g002431	1591500000	1861000000	2249600000	5055200000	4677900000	4529100000	0.399805	0.00032063	0.00673689	-1.32263	down
Capana11g000661	416300000	409770000	397680000	868390000	861960000	754820000	0.492421	0.0003504	0.00704823	-1.02204	down
Capana00g003216	1168600000	1219600000	1056800000	2939600000	2467400000	2762500000	0.42169	0.000417523	0.00764546	-1.24574	down
Capana05g002405	2177500000	1895600000	2426800000	7044500000	6721000000	5748400000	0.333091	0.000489502	0.00813338	-1.58601	down
Capana00g003177	371610000	291550000	252700000	660910000	700350000	684650000	0.447654	0.000515401	0.00834352	-1.15954	down
Capana07g002232	221580000	0	177980000	463780000	459360000	466470000	0.431301	0.000531279	0.00840499	-1.21323	down
Capana03g000436	913480000	920890000	940360000	3841100000	3050400000	3999700000	0.254768	0.000771646	0.00985061	-1.97274	down
Capana01g000812	177830000	150330000	187110000	348310000	326950000	383160000	0.486829	0.00078714	0.00999131	-1.03851	down
Capana01g002638	780590000	723080000	684010000	1471400000	1576200000	1795300000	0.451729	0.000881292	0.0102011	-1.14647	down
Capana06g003000	1026600000	906830000	1070500000	2164600000	2186200000	2628500000	0.430406	0.00112944	0.0116814	-1.21623	down
Capana08g001322	1007000000	961020000	1204400000	2119000000	2069600000	2445700000	0.478185	0.00116967	0.0118774	-1.06436	down
Capana01g001582	95884000	92470000	84370000	193300000	215250000	0	0.445028	0.00118569	0.0119317	-1.16803	down
Capana07g002488	433740000	539880000	413780000	858600000	992590000	1011300000	0.484683	0.00136826	0.0129521	-1.04489	down
Capana06g001411	3282600000	2953900000	3879900000	8422700000	6855400000	7368300000	0.446711	0.00145349	0.0134542	-1.16259	down
Capana09g000172	282560000	251770000	266460000	534800000	634300000	515230000	0.475435	0.00148153	0.0134542	-1.07268	down
Capana08g002320	117870000	88199000	82412000	192490000	209760000	184190000	0.491919	0.00172695	0.0149591	-1.02351	down
Capana08g000912	328930000	359120000	408530000	707560000	717460000	858800000	0.480152	0.00185486	0.0155365	-1.05844	down
Capana02g002963	134370000	167550000	132440000	264390000	324960000	294240000	0.491585	0.00199842	0.0161756	-1.02449	down
Capana09g000715	818730000	868960000	857780000	2199400000	2047300000	1667500000	0.4304	0.00211535	0.0166302	-1.21625	down
Capana00g001154	1855900000	1894000000	1775400000	3872200000	3448700000	4461100000	0.468961	0.00212903	0.0166302	-1.09246	down
Capana08g001550	1976700000	1628300000	2191200000	3965300000	3929000000	4856600000	0.454572	0.00254967	0.0185536	-1.13742	down
Capana02g002345	524700000	460570000	553890000	1356900000	1019300000	1193300000	0.431198	0.00260896	0.0188013	-1.21358	down
Capana10g001347	280770000	291690000	415090000	755040000	654200000	651350000	0.479256	0.00287156	0.0196627	-1.06113	down
Capana03g002519	397650000	203510000	371900000	729730000	803840000	719020000	0.431974	0.00303045	0.0202566	-1.21098	down
Capana00g004442	512100000	303870000	499450000	871380000	891760000	982970000	0.479012	0.00323377	0.0210619	-1.06187	down
Capana10g002183	182710000	0	211140000	473220000	549080000	466210000	0.39689	0.00360588	0.0224388	-1.33319	down
Capana00g003217	670220000	771930000	715230000	2164600000	1580700000	1701200000	0.396104	0.00370393	0.0228579	-1.33605	down
Capana08g002643	113240000	171710000	158510000	317850000	270820000	337710000	0.478702	0.00375526	0.0231109	-1.0628	down
Capana11g001672	370030000	379240000	491370000	881180000	941280000	732710000	0.485541	0.00392255	0.0236549	-1.04233	down
Capana07g002352	111280000	118540000	0	403640000	0	370220000	0.296979	0.00392837	0.0236549	-1.75157	down
Capana11g000428	48518000	133090000	136420000	281590000	339720000	359930000	0.324108	0.00399349	0.0237905	-1.62545	down
Capana09g000143	154880000	116280000	206340000	377750000	314610000	349610000	0.458267	0.00410656	0.0239908	-1.12574	down
Capana11g002143	141430000	181060000	123200000	441760000	344790000	332040000	0.398439	0.0043753	0.0245592	-1.32757	down
Capana01g002441	2938200000	2829800000	2905300000	9142900000	7401300000	6112500000	0.382814	0.0060668	0.0294635	-1.38528	down
Capana10g001612	1669100000	1892900000	1535100000	4176700000	3085800000	4432100000	0.435851	0.0066773	0.0311422	-1.19809	down
Capana12g000377	587270000	546240000	541390000	1166100000	915890000	1303900000	0.494671	0.00759016	0.0337106	-1.01546	down
Capana05g001502	490700000	372450000	440310000	1116700000	788010000	877390000	0.468517	0.00902079	0.0371451	-1.09383	down
Capana09g001520	1672100000	1895200000	1892300000	3304100000	3239400000	4460100000	0.496165	0.0101737	0.0402109	-1.01111	down
Capana01g003891	148750000	131510000	124980000	503660000	456940000	289930000	0.324055	0.0124717	0.0455434	-1.62569	down
Capana10g002144	84591000	282860000	222030000	503760000	484440000	411750000	0.421073	0.0141798	0.0491127	-1.24786	down
Capana01g002802	139520000	177750000	141330000	415810000	309900000	276690000	0.457502	0.0143474	0.0491347	-1.12815	down
Capana03g002556	1087600000	1476300000	1345300000	3601600000	3036000000	2256800000	0.439513	0.0149657	0.0502004	-1.18602	down
Capana03g003512	237130000	199710000	81735000	418180000	340510000	403210000	0.446316	0.0150626	0.0502987	-1.16386	down
Capana10g000394	0	106360000	61405000	203110000	286130000	241730000	0.344265	0.0200298	0.0616343	-1.53841	down
Capana03g001397	161280000	191870000	138860000	675410000	343820000	608820000	0.302208	0.0208918	0.0632417	-1.72639	down
Capana02g001321	567490000	705960000	573560000	1126100000	1135800000	1686300000	0.467811	0.0212924	0.0640999	-1.096	down
Capana08g002761	159220000	99291000	160380000	354610000	304430000	223790000	0.474487	0.0230258	0.0672217	-1.07556	down
Capana08g000323	203900000	109870000	135790000	338480000	335960000	237220000	0.493122	0.0241058	0.068777	-1.01998	down
Capana12g002750	0	221530000	154090000	386690000	453620000	329650000	0.481581	0.0311305	0.0815169	-1.05415	down
Capana07g001024	140810000	198050000	207110000	439190000	262280000	429750000	0.482638	0.0331175	0.084942	-1.05099	down
Capana03g003654	148470000	158490000	107520000	218460000	381880000	277570000	0.472121	0.0371479	0.091903	-1.08277	down
Capana06g000134	170750000	153870000	270960000	346300000	356200000	530660000	0.482971	0.0387836	0.0945229	-1.04999	down
Capana08g001940	150160000	0	168910000	327420000	277160000	411330000	0.47111	0.0391562	0.0947007	-1.08587	down
Capana01g000010	127400000	152720000	161440000	265480000	505450000	319210000	0.405049	0.042198	0.0998832	-1.30383	down
Capana05g001598	1176400000	1405700000	1382600000	3047200000	3192800000	1734800000	0.497154	0.0464869	0.106733	-1.00824	down
Capana11g000699	29811000000	29442000000	32038000000	64627000000	64278000000	58290000000	0.487679	0.000132953	0.00500239	-1.036	down
Capana03g003513	456510000	445590000	370460000	874580000	991490000	990680000	0.445457	0.000367211	0.00713347	-1.16664	down
Capana07g000048	1037000000	1033200000	853270000	1924300000	2210700000	2048000000	0.472824	0.000452142	0.00801655	-1.08063	down
Capana04g002820	1220200000	938100000	813220000	2614500000	3043500000	2373800000	0.369969	0.00183679	0.0154845	-1.43452	down
Capana10g000216	39572000	34474000	66727000	145330000	106070000	132740000	0.366463	0.0060815	0.0294708	-1.44826	down
Capana01g002602	221040000	226600000	122360000	607240000	383950000	661780000	0.344834	0.0168772	0.0547223	-1.53603	down
Capana03g000987	19214000000	18149000000	18267000000	1434400000	1409500000	1470300000	12.8946	9.07208e-07	0.000644699	3.6887	up
Capana04g000179	42621000000	43715000000	43343000000	19375000000	18640000000	19969000000	2.23646	1.15434e-06	0.000644699	1.16122	up
Capana01g000078	70846000000	72785000000	69056000000	26056000000	26224000000	27436000000	2.66806	2.81351e-06	0.00104756	1.41579	up
Capana04g000836	2197100000	2209500000	2248600000	805000000	834030000	918050000	2.60266	3.3119e-06	0.00105662	1.37998	up
Capana08g001603	37706000000	36835000000	35366000000	9875900000	9979200000	8489800000	3.87749	5.29881e-06	0.00118375	1.95512	up
Capana01g002203	7384600000	7093500000	7926700000	65691000	36134000	34872000	163.901	6.99469e-06	0.00142056	7.35668	up
Capana02g001451	4896300000	4493600000	4608600000	1194400000	1257800000	1133200000	3.90431	1.00193e-05	0.00170466	1.96507	up
Capana07g002059	31641000000	30515000000	32041000000	10294000000	9472600000	11614000000	3.00176	1.10516e-05	0.00170466	1.58581	up
Capana00g002731	17550000000	18480000000	17043000000	5256500000	4611000000	4520800000	3.68862	1.14458e-05	0.00170466	1.88308	up
Capana00g003275	3363600000	3552600000	3319900000	1418200000	1470800000	1316400000	2.43404	1.85782e-05	0.00240399	1.28335	up
Capana06g002615	57401000000	56784000000	53840000000	27362000000	28436000000	26198000000	2.04919	2.31171e-05	0.00240399	1.03505	up
Capana07g000991	3091400000	3045500000	3289900000	1215300000	1334400000	1217700000	2.5022	2.40278e-05	0.00240399	1.3232	up
Capana02g002746	2767700000	2585800000	2744700000	811730000	983080000	782840000	3.1417	2.65638e-05	0.00240399	1.65154	up
Capana05g000665	9888000000	11738000000	11066000000	215880000	279900000	174930000	48.7424	3.90797e-05	0.00301048	5.6071	up
Capana04g000900	10686000000	10337000000	11356000000	4293700000	3814000000	3532300000	2.7817	4.96424e-05	0.00357746	1.47597	up
Capana00g003785	1781900000	1620100000	1603900000	406890000	522040000	448170000	3.6351	5.23241e-05	0.00365288	1.862	up
Capana03g003664	3849800000	3556900000	3404000000	1265600000	1236700000	1198700000	2.92102	5.69396e-05	0.00374127	1.54647	up
Capana11g000097	2876100000	2802900000	2821800000	1486900000	1308700000	1201000000	2.12701	6.37927e-05	0.00395869	1.08883	up
Capana00g002379	4221400000	4077100000	3964800000	1909000000	1971200000	1616900000	2.23087	6.89762e-05	0.0040789	1.1576	up
Capana05g002198	20133000000	18283000000	19651000000	9607000000	9258100000	10138000000	2.0021	9.20369e-05	0.00417896	1.00151	up
Capana03g004441	1345500000	1382200000	1227200000	288670000	433420000	384380000	3.57434	0.000114347	0.00481983	1.83768	up
Capana11g000405	10333000000	11021000000	8985200000	1255100000	1119100000	1439600000	7.95511	0.000127565	0.00500239	2.99188	up
Capana03g001722	1291300000	1272100000	1449200000	489560000	488390000	424990000	2.86014	0.000131823	0.00500239	1.51608	up
Capana02g002052	1274800000	1513900000	1417000000	330960000	396940000	342270000	3.92994	0.000133553	0.00500239	1.97451	up
Capana08g001508	14060000000	15705000000	12474000000	641290000	510860000	780750000	21.8527	0.000136884	0.00500239	4.44974	up
Capana04g000066	809700000	707830000	716610000	277570000	249010000	235780000	2.93056	0.000147724	0.00514301	1.55118	up
Capana11g000573	8447900000	8519900000	9319500000	3844300000	3972500000	4470300000	2.13942	0.000160092	0.00538958	1.09722	up
Capana08g002297	2102500000	2023300000	1824800000	777670000	767190000	660080000	2.69876	0.000161639	0.00538958	1.4323	up
Capana05g001385	620470000	631390000	658680000	259990000	286230000	336510000	2.16435	0.000168454	0.00548747	1.11394	up
Capana10g000009	115020000	112300000	116300000	48406000	54479000	0	2.22656	0.000176984	0.00548747	1.15482	up
Capana12g002257	2322600000	2383800000	2811100000	496880000	384660000	503570000	5.42737	0.000208045	0.00604079	2.44025	up
Capana12g001493	3698500000	3689700000	3532000000	1309500000	1791300000	1310700000	2.47539	0.000213608	0.00604079	1.30766	up
Capana03g001977	18353000000	19243000000	16771000000	6712600000	6429500000	8084700000	2.56124	0.000237267	0.00624737	1.35684	up
Capana04g000123	1182800000	1278800000	1128400000	441250000	525410000	553130000	2.36217	0.000238198	0.00624737	1.24011	up
Capana06g000223	2943700000	2557500000	2655100000	881020000	1116100000	856040000	2.85869	0.000242724	0.00624737	1.51535	up
Capana03g002114	1489300000	1351000000	1346700000	487950000	634010000	631340000	2.38807	0.00027067	0.0064461	1.25584	up
Capana01g001121	691110000	853430000	748860000	183510000	165040000	200020000	4.18069	0.000278622	0.0064461	2.06374	up
Capana00g001947	3808500000	4281900000	3330300000	584870000	458120000	399510000	7.9173	0.000288009	0.0064461	2.98501	up
Capana04g001639	1730500000	2006800000	1658700000	556190000	526490000	521020000	3.36472	0.000290323	0.0064461	1.75049	up
Capana03g000536	916620000	974260000	943040000	509240000	392680000	384520000	2.20292	0.000291958	0.0064461	1.13941	up
Capana10g002384	1169100000	1215500000	1255500000	571290000	532130000	685210000	2.03513	0.000294316	0.0064461	1.02512	up
Capana11g001999	11538000000	13816000000	13609000000	4220000000	4463400000	3741500000	3.13588	0.000307549	0.00663919	1.64887	up
Capana01g003114	589370000	679160000	605360000	298510000	297880000	319360000	2.04629	0.000363014	0.00713347	1.03301	up
Capana08g001599	2057700000	2174200000	1866600000	1033800000	958040000	933160000	2.08496	0.000364606	0.00713347	1.06002	up
Capana00g004772	52820000000	59683000000	56437000000	23321000000	25922000000	29791000000	2.13756	0.000392199	0.00742519	1.09597	up
Capana06g000336	814630000	782960000	722720000	230660000	313910000	352780000	2.58574	0.000457852	0.0080521	1.37057	up
Capana11g001898	406880000	478220000	424420000	145440000	192440000	177090000	2.54291	0.000487904	0.00813338	1.34648	up
Capana10g002123	768930000	899050000	848740000	378620000	437720000	407920000	2.05571	0.000488296	0.00813338	1.03963	up
Capana11g001342	7329100000	7382600000	8125700000	3457200000	2994800000	4052500000	2.17406	0.000504292	0.00822327	1.12039	up
Capana12g002786	9766000000	8360700000	10070000000	2342200000	2600500000	934140000	4.79794	0.000545906	0.00840499	2.26241	up
Capana10g002117	1152800000	1084000000	1204400000	420090000	437410000	0	2.67537	0.000551876	0.00840499	1.41974	up
Capana00g000584	433900000	380410000	424970000	201040000	184230000	142900000	2.34637	0.000581956	0.00854026	1.23043	up
Capana00g000039	4683000000	4567200000	4712900000	2575300000	2184100000	1690300000	2.16492	0.000648339	0.00905243	1.11432	up
Capana00g000984	1250900000	1311500000	1070100000	528100000	483360000	448200000	2.48859	0.00068058	0.0093277	1.31533	up
Capana00g001216	2525300000	2480400000	2130500000	963100000	980170000	1186000000	2.28047	0.000749174	0.00973055	1.18933	up
Capana03g001216	307780000	346310000	301640000	167300000	147410000	124980000	2.17365	0.00075537	0.00975432	1.12012	up
Capana07g001146	2342400000	2600800000	2130800000	1097300000	1105100000	1109000000	2.13626	0.000767118	0.00984909	1.09508	up
Capana02g001591	302160000	257550000	263310000	138800000	121510000	106410000	2.24427	0.000833655	0.0101274	1.16625	up
Capana10g000194	244970000	290840000	256510000	127490000	131190000	105820000	2.17372	0.000852259	0.0101274	1.12016	up
Capana04g000103	477150000	488190000	441550000	163860000	204490000	252510000	2.26603	0.000857132	0.0101314	1.18017	up
Capana03g000790	4182300000	3428700000	4196600000	1616600000	1722300000	1620900000	2.38066	0.000874079	0.0101703	1.25136	up
Capana03g003135	2745500000	3529100000	2799000000	913640000	788250000	705120000	3.76966	0.00102748	0.0109134	1.91443	up
Capana12g001287	2518400000	3684700000	2833600000	39341000	54542000	31965000	71.8065	0.00103851	0.0109278	6.16604	up
Capana05g002131	1979400000	1803200000	1992900000	867930000	925620000	539560000	2.47545	0.0010468	0.0109278	1.30769	up
Capana06g002957	560710000	547280000	701840000	146180000	192210000	186360000	3.44894	0.00114196	0.0117025	1.78615	up
Capana12g002599	2586000000	3165600000	2174000000	296500000	196200000	233060000	10.9204	0.00114984	0.0117294	3.44896	up
Capana05g002177	2350100000	2757200000	2470000000	885950000	1048000000	1329400000	2.32194	0.00125171	0.0123862	1.21533	up
Capana06g001178	2566600000	3050900000	2554800000	1265300000	1440900000	1340800000	2.01935	0.00130286	0.0127256	1.01389	up
Capana02g002261	664270000	719590000	614490000	221060000	221260000	0	3.01192	0.00146534	0.0134542	1.59068	up
Capana02g001858	303640000	259010000	265820000	109420000	155100000	131950000	2.08962	0.00167321	0.0146408	1.06324	up
Capana04g000036	347690000	262630000	349610000	94892000	97338000	113720000	3.13754	0.00173874	0.0149975	1.64963	up
Capana05g002560	1536700000	2009000000	1531400000	433390000	372190000	569560000	3.69206	0.00185938	0.0155365	1.88443	up
Capana03g000951	753870000	1090500000	1124700000	107990000	176220000	70614000	8.36773	0.00205073	0.0163619	3.06484	up
Capana08g000342	863500000	1023800000	1102200000	412750000	527430000	533040000	2.02923	0.00327663	0.0211898	1.02093	up
Capana08g002684	258840000	203110000	181620000	69630000	76624000	77832000	2.87198	0.00379005	0.0231338	1.52204	up
Capana07g002317	643720000	932910000	686480000	240990000	162990000	160340000	4.01033	0.00381424	0.0231549	2.00372	up
Capana12g002224	1154500000	1449400000	1223400000	595900000	755350000	548440000	2.0147	0.0041216	0.0239908	1.01056	up
Capana04g001289	736700000	695670000	592330000	239920000	182470000	0	3.19562	0.00438374	0.0245592	1.6761	up
Capana12g002796	2136800000	2761700000	1808500000	625920000	732730000	552560000	3.5093	0.00492645	0.0260182	1.81118	up
Capana10g001195	371730000	508250000	430040000	189630000	231770000	158830000	2.25776	0.0056001	0.0283046	1.17489	up
Capana03g000549	378870000	342120000	377120000	232750000	121770000	186550000	2.02952	0.00566527	0.0283772	1.02114	up
Capana02g002196	147560000	192740000	142380000	76930000	65692000	77601000	2.19178	0.00601678	0.0294124	1.1321	up
Capana02g002918	105080000	97734000	105470000	0	31755000	53620000	2.40729	0.00637339	0.0303585	1.26741	up
Capana03g001607	709030000	961810000	679690000	328320000	250930000	336400000	2.56706	0.00693529	0.0319452	1.36012	up
Capana05g000431	639530000	558040000	502720000	0	150260000	231670000	2.96789	0.00805915	0.0346714	1.56944	up
Capana00g001269	970660000	1620200000	1269400000	351240000	380180000	368760000	3.50875	0.00806433	0.0346714	1.81096	up
Capana11g002272	660960000	807570000	597530000	257230000	301040000	407070000	2.14024	0.00865912	0.0362936	1.09777	up
Capana04g000615	1136500000	727250000	1315500000	260880000	209980000	52111000	6.07921	0.00875173	0.0364764	2.60388	up
Capana05g000740	1241200000	1613200000	1832300000	529930000	328960000	802640000	2.82071	0.010231	0.0402395	1.49606	up
Capana02g002457	1338200000	751020000	1006100000	291130000	337130000	232430000	3.59632	0.0125074	0.0455816	1.84652	up
Capana03g000227	336190000	370760000	269770000	145840000	148670000	0	2.21095	0.0186534	0.0588583	1.14467	up
Capana06g000954	234150000	180070000	242580000	0	99226000	106460000	2.12881	0.0197039	0.0613072	1.09005	up
Capana03g001459	1413000000	1574100000	1116800000	755030000	811790000	368460000	2.12057	0.0201002	0.0616423	1.08445	up
Capana09g001935	272880000	142540000	248210000	86065000	72309000	51292000	3.16518	0.0213934	0.0642378	1.66229	up
Capana02g003546	2168600000	1926300000	1274900000	0	346100000	300410000	5.53722	0.0238376	0.068186	2.46916	up
Capana00g002328	297210000	411580000	407220000	162180000	0	186650000	2.13286	0.027657	0.0756252	1.09279	up
Capana12g001717	157830000	231240000	198070000	92384000	76821000	0	2.31333	0.0286188	0.0773088	1.20997	up
Capana00g001893	239420000	156430000	270230000	0	56923000	74312000	3.38365	0.0387257	0.0945229	1.75858	up
Capana10g000717	259880000	315840000	242050000	104750000	214110000	46018000	2.24121	0.0491233	0.111074	1.16428	up
Capana01g000276	2563400000	2559400000	2518500000	824800000	710880000	782310000	3.29652	1.03663e-06	0.000644699	1.72094	up
Capana01g000575	1755600000	1818200000	1821700000	676540000	655070000	701080000	2.65436	1.54071e-06	0.000688389	1.40837	up
Capana11g001334	19492000000	24265000000	20990000000	371290000	838840000	468690000	38.567	0.000120012	0.00487467	5.26929	up
Capana03g002498	3511900000	3147000000	3327600000	1208000000	1385600000	1007800000	2.77295	0.00014964	0.00514301	1.47142	up
Capana06g000273	2571400000	2448700000	2955300000	634060000	659040000	814370000	3.78435	0.000274297	0.0064461	1.92004	up
Capana12g000171	1437700000	1647600000	1545500000	564560000	732790000	559390000	2.49405	0.000372301	0.00717	1.31849	up
Capana00g003392	1123300000	1105200000	1264200000	479020000	617980000	459070000	2.24456	0.000805991	0.0100233	1.16644	up
Capana01g002747	5017400000	6484300000	4687100000	0	35195000	51575000	124.381	0.00489785	0.0260182	6.95862	up
Capana00g001217	417470000	327830000	317330000	144810000	187330000	150080000	2.20362	0.00495537	0.0260478	1.13988	up
Capana02g003507	1238600000	1013500000	1005000000	500730000	587680000	299560000	2.34666	0.00555342	0.0282419	1.23061	up
Capana01g002003	266430000	194220000	237350000	123460000	151080000	61422000	2.07762	0.023379	0.0675662	1.05493	up
Capana04g002407	443630000	217620000	430900000	177620000	76377000	96362000	3.11723	0.0359676	0.0896782	1.64027	up
Capana00g000390	146630000	120390000	111150000	0	0	0	22.8142	NA		4.51186	up
Capana00g000610	438790000	443500000	395790000	0	0	0	77.104	NA		6.26873	up
Capana00g001430	5380500000	8199800000	6300600000	0	0	0	1199.38	NA		10.2281	up
Capana00g001864	156590000	124960000	196580000	0	0	0	28.8446	NA		4.85023	up
Capana00g003469	1689200000	2132100000	1953900000	0	0	0	348.406	NA		8.44463	up
Capana00g003781	611700000	543290000	370690000	0	0	0	92.0412	NA		6.52421	up
Capana00g004448	2273400000	2242500000	2033000000	0	0	0	395.082	NA		8.62601	up
Capana00g004588	964010000	671820000	1058900000	0	0	0	162.568	NA		7.3449	up
Capana00g004683	2770100000	3222400000	2424200000	0	0	0	507.763	NA		8.98801	up
Capana00g004799	114770000	126090000	116200000	0	0	0	21.5407	NA		4.42899	up
Capana00g005082	280620000	338250000	245120000	0	0	0	52.1228	NA		5.70384	up
Capana01g000005	237750000	299270000	262210000	0	0	0	48.216	NA		5.59144	up
Capana01g000110	2181600000	2688100000	2755900000	0	0	0	460.037	NA		8.84561	up
Capana01g000113	219560000	277400000	175030000	0	0	0	40.5398	NA		5.34127	up
Capana01g000186	319700000	381080000	296200000	0	0	0	60.1458	NA		5.91039	up
Capana01g000317	193270000	220640000	154370000	0	0	0	34.2832	NA		5.09943	up
Capana01g000349	10604000000	12084000000	9049000000	0	0	0	1914.63	NA		10.9028	up
Capana01g000351	104020000	110480000	97229000	0	0	0	18.806	NA		4.23312	up
Capana01g001341	981590000	1038600000	857350000	0	0	0	173.596	NA		7.43959	up
Capana01g001346	181320000	177050000	203640000	0	0	0	33.9049	NA		5.08342	up
Capana01g001464	149330000	199480000	162750000	0	0	0	30.8614	NA		4.94773	up
Capana01g001518	105840000	95329000	113510000	0	0	0	18.984	NA		4.24671	up
Capana01g002258	66611000	113230000	44984000	0	0	0	13.5632	NA		3.76163	up
Capana01g002831	2814600000	4141400000	4051200000	0	0	0	664.042	NA		9.37513	up
Capana01g003358	135230000	169390000	138500000	0	0	0	26.7325	NA		4.74053	up
Capana01g003423	146820000	101120000	127520000	0	0	0	22.6508	NA		4.50149	up
Capana01g003447	210930000	206830000	133460000	0	0	0	33.254	NA		5.05546	up
Capana01g003460	25749000000	32300000000	27554000000	0	0	0	5164.26	NA		12.3343	up
Capana01g003957	78474000	72888000	85237000	0	0	0	14.2735	NA		3.83527	up
Capana02g000178	99792000	89496000	134860000	0	0	0	19.5552	NA		4.28948	up
Capana02g001111	8332500000	9216000000	7672600000	0	0	0	1521.54	NA		10.5713	up
Capana02g001122	169800000	379580000	197190000	0	0	0	45.0391	NA		5.49311	up
Capana02g001139	279830000	333600000	310690000	0	0	0	55.7503	NA		5.80091	up
Capana02g001969	153470000	321050000	214810000	0	0	0	41.5859	NA		5.37802	up
Capana02g003169	113240000	109160000	92786000	0	0	0	19.0145	NA		4.24903	up
Capana02g003375	1152500000	2201800000	1030800000	0	0	0	264.544	NA		8.04737	up
Capana02g003412	581630000	827730000	603520000	0	0	0	121.433	NA		6.92402	up
Capana02g003577	98063000	81656000	229110000	0	0	0	24.6638	NA		4.62433	up
Capana03g000048	63679000	60664000	48999000	0	0	0	10.4574	NA		3.38645	up
Capana03g000350	68369000	50445000	59521000	0	0	0	10.7586	NA		3.42742	up
Capana03g000538	73787000	66952000	67845000	0	0	0	12.5835	NA		3.65346	up
Capana03g000684	60599000	51042000	55879000	0	0	0	10.1061	NA		3.33716	up
Capana03g001127	257660000	269750000	255760000	0	0	0	47.2471	NA		5.56215	up
Capana03g001247	367070000	449810000	446150000	0	0	0	76.1961	NA		6.25164	up
Capana03g001268	8923600000	8977400000	9613500000	0	0	0	1659.89	NA		10.6969	up
Capana03g001354	563840000	618140000	565700000	0	0	0	105.434	NA		6.7202	up
Capana03g001712	101820000	105590000	100930000	0	0	0	18.6015	NA		4.21735	up
Capana03g001732	97424000	79346000	98316000	0	0	0	16.5954	NA		4.05271	up
Capana03g001811	178150000	279430000	287540000	0	0	0	44.9516	NA		5.4903	up
Capana03g001908	107650000	81244000	59828000	0	0	0	15.0049	NA		3.90736	up
Capana03g001974	84660000	63862000	80765000	0	0	0	13.8324	NA		3.78998	up
Capana03g002260	140850000	95449000	163120000	0	0	0	24.0962	NA		4.59073	up
Capana03g003125	4228400000	5186000000	3960300000	0	0	0	806.869	NA		9.65619	up
Capana03g003177	774540000	904130000	972450000	0	0	0	159.937	NA		7.32136	up
Capana03g003611	100550000	118140000	109400000	0	0	0	19.793	NA		4.30692	up
Capana03g003655	132750000	120890000	157290000	0	0	0	24.7906	NA		4.63172	up
Capana03g004141	71591000	94981000	89119000	0	0	0	15.4253	NA		3.94723	up
Capana04g000025	148540000	156860000	139550000	0	0	0	26.8429	NA		4.74647	up
Capana04g000071	97225000	70058000	83344000	0	0	0	15.1198	NA		3.91837	up
Capana04g000347	140180000	160430000	139930000	0	0	0	26.5769	NA		4.7321	up
Capana04g000377	139160000	156070000	140310000	0	0	0	26.2753	NA		4.71563	up
Capana04g000813	75871000	69699000	59219000	0	0	0	12.3545	NA		3.62697	up
Capana04g001118	246160000	299700000	283610000	0	0	0	50.0403	NA		5.64502	up
Capana04g001288	195790000	209460000	231750000	0	0	0	38.4289	NA		5.26412	up
Capana04g001989	1175100000	1520700000	1181300000	0	0	0	233.898	NA		7.86973	up
Capana05g000081	244650000	222990000	200180000	0	0	0	40.2882	NA		5.33229	up
Capana05g000452	1472700000	1342600000	1519300000	0	0	0	261.498	NA		8.03065	up
Capana05g001142	100730000	108780000	118040000	0	0	0	19.7604	NA		4.30454	up
Capana05g001471	70007000	102180000	80044000	0	0	0	15.2166	NA		3.92757	up
Capana05g001679	19578000000	19300000000	20306000000	0	0	0	3570.45	NA		11.8019	up
Capana05g001782	140500000	135050000	96774000	0	0	0	22.4616	NA		4.48939	up
Capana05g002281	1684000000	1935900000	1563500000	0	0	0	312.704	NA		8.28865	up
Capana05g002547	118540000	101300000	129250000	0	0	0	21.0599	NA		4.39643	up
Capana06g000076	589160000	625720000	862090000	0	0	0	125.299	NA		6.96924	up
Capana06g000150	224570000	266540000	188770000	0	0	0	41.0158	NA		5.35811	up
Capana06g000548	88168000	85789000	78308000	0	0	0	15.2186	NA		3.92777	up
Capana06g000554	603690000	603770000	568230000	0	0	0	107.124	NA		6.74314	up
Capana06g000748	97330000	67974000	81584000	0	0	0	14.8943	NA		3.89668	up
Capana06g000774	10940000000	8701000000	7051400000	0	0	0	1610.3	NA		10.6531	up
Capana06g000790	176200000	181720000	264440000	0	0	0	37.5457	NA		5.23058	up
Capana06g001750	141340000	102690000	96751000	0	0	0	20.5586	NA		4.36167	up
Capana06g002084	1717800000	2036300000	1474700000	0	0	0	315.443	NA		8.30124	up
Capana06g002297	89146000	74882000	88032000	0	0	0	15.2063	NA		3.9266	up
Capana06g002301	109170000	95551000	85696000	0	0	0	17.5203	NA		4.13095	up
Capana06g002954	101650000	181790000	104800000	0	0	0	23.4217	NA		4.54978	up
Capana07g000029	173720000	203470000	177280000	0	0	0	33.4501	NA		5.06394	up
Capana07g000075	173540000	195400000	129120000	0	0	0	30.047	NA		4.90915	up
Capana07g000317	720480000	805240000	805060000	0	0	0	140.611	NA		7.13557	up
Capana07g000439	312050000	293750000	421220000	0	0	0	61.9581	NA		5.95322	up
Capana07g000580	125310000	106550000	86745000	0	0	0	19.2208	NA		4.2646	up
Capana07g001097	378180000	514960000	524380000	0	0	0	85.5162	NA		6.41813	up
Capana07g001243	77983000	72357000	226900000	0	0	0	22.7581	NA		4.50831	up
Capana07g001786	1119600000	2598600000	961620000	0	0	0	282.324	NA		8.14121	up
Capana07g001916	843030000	949710000	690880000	0	0	0	149.832	NA		7.2272	up
Capana07g002042	69230000	92143000	76449000	0	0	0	14.3473	NA		3.84271	up
Capana07g002406	1141600000	1211500000	1117500000	0	0	0	209.374	NA		7.70994	up
Capana08g001084	1053400000	1547000000	864500000	0	0	0	209.03	NA		7.70757	up
Capana08g001653	207640000	288240000	200200000	0	0	0	41.9931	NA		5.39208	up
Capana08g001687	327300000	299200000	279670000	0	0	0	54.6674	NA		5.77261	up
Capana08g002087	280610000	265270000	259360000	0	0	0	48.5785	NA		5.60225	up
Capana08g002321	500790000	550920000	399460000	0	0	0	87.5462	NA		6.45197	up
Capana08g002351	5435800000	6487100000	5794900000	0	0	0	1068.88	NA		10.0619	up
Capana08g002404	404820000	636920000	423780000	0	0	0	88.4119	NA		6.46617	up
Capana08g002604	111140000	105500000	116880000	0	0	0	20.1206	NA		4.3306	up
Capana09g000032	162070000	132480000	153210000	0	0	0	27.0125	NA		4.75555	up
Capana09g000214	102210000	145570000	112080000	0	0	0	21.7096	NA		4.44026	up
Capana09g000327	103840000	110550000	131290000	0	0	0	20.8542	NA		4.38226	up
Capana09g002279	120480000	164590000	132970000	0	0	0	25.2195	NA		4.65647	up
Capana09g002378	867440000	1159800000	1008400000	0	0	0	183.134	NA		7.51676	up
Capana10g000039	177110000	184520000	151890000	0	0	0	30.9796	NA		4.95325	up
Capana10g000422	165280000	189410000	205500000	0	0	0	33.7951	NA		5.07874	up
Capana10g001442	478090000	722400000	544730000	0	0	0	105.286	NA		6.71816	up
Capana10g002180	130090000	143920000	130410000	0	0	0	24.3979	NA		4.60868	up
Capana10g002352	224580000	214460000	238420000	0	0	0	40.8698	NA		5.35296	up
Capana10g002361	116600000	120940000	97712000	0	0	0	20.2251	NA		4.33807	up
Capana10g002490	316640000	312700000	300570000	0	0	0	56.0996	NA		5.80992	up
Capana11g001003	90776000	70487000	125180000	0	0	0	17.2805	NA		4.11108	up
Capana11g001088	479520000	509340000	468600000	0	0	0	87.9257	NA		6.45821	up
Capana11g001238	65069000	75229000	73402000	0	0	0	12.8921	NA		3.68841	up
Capana11g001305	206910000	295990000	222660000	0	0	0	43.7716	NA		5.45192	up
Capana11g001333	14731000000	14208000000	13329000000	0	0	0	2549.94	NA		11.3162	up
Capana11g001816	205490000	172720000	187180000	0	0	0	34.1088	NA		5.09207	up
Capana11g001902	142980000	228650000	186620000	0	0	0	33.6781	NA		5.07374	up
Capana12g000270	1095400000	1040600000	895700000	0	0	0	182.896	NA		7.51488	up
Capana12g000379	315300000	330880000	442910000	0	0	0	65.7026	NA		6.03788	up
Capana12g000581	533990000	565570000	531080000	0	0	0	98.3733	NA		6.62019	up
Capana12g001023	536810000	619000000	549840000	0	0	0	102.898	NA		6.68508	up
Capana00g002459	67182000	80616000	0	0	0	0	13.3745	NA		3.74142	up
Capana00g003282	0	64889000	80838000	0	0	0	13.1871	NA		3.72106	up
Capana00g004200	50517000	0	79256000	0	0	0	11.7434	NA		3.55378	up
Capana00g004464	62089000	49926000	0	0	0	0	10.1365	NA		3.34148	up
Capana01g000725	170820000	0	169750000	0	0	0	30.8189	NA		4.94574	up
Capana01g000757	0	114460000	127410000	0	0	0	21.8873	NA		4.45202	up
Capana01g000808	47937000	0	48928000	0	0	0	8.76551	NA		3.13184	up
Capana01g002996	52059000	0	49572000	0	0	0	9.19679	NA		3.20113	up
Capana01g003448	0	46606000	47866000	0	0	0	8.54896	NA		3.09575	up
Capana01g004051	0	41058000	42362000	0	0	0	7.54884	NA		2.91626	up
Capana01g004113	29336000	0	38725000	0	0	0	6.15898	NA		2.62269	up
Capana02g000260	0	62092000	73461000	0	0	0	12.2665	NA		3.61665	up
Capana02g000503	50690000	0	60966000	0	0	0	10.104	NA		3.33685	up
Capana02g001459	0	39822000	43365000	0	0	0	7.52776	NA		2.91222	up
Capana02g002186	35633000	0	33691000	0	0	0	6.27327	NA		2.64922	up
Capana02g002747	72783000	83642000	0	0	0	0	14.1552	NA		3.82326	up
Capana02g002754	91128000	0	123170000	0	0	0	19.3923	NA		4.27741	up
Capana02g002954	0	78885000	72737000	0	0	0	13.7206	NA		3.77827	up
Capana02g003698	0	72437000	103290000	0	0	0	15.9019	NA		3.99113	up
Capana03g000509	0	64887000	72939000	0	0	0	12.4722	NA		3.64064	up
Capana03g001064	41326000	37400000	0	0	0	0	7.12407	NA		2.8327	up
Capana03g001695	437510000	535230000	0	0	0	0	88.0252	NA		6.45984	up
Capana03g003709	0	242400000	278900000	0	0	0	47.1735	NA		5.5599	up
Capana03g003793	32910000	36354000	0	0	0	0	6.26784	NA		2.64797	up
Capana04g000642	0	183260000	168230000	0	0	0	31.807	NA		4.99127	up
Capana04g002107	113860000	0	126670000	0	0	0	21.766	NA		4.44401	up
Capana04g002375	57745000	0	62846000	0	0	0	10.9125	NA		3.44791	up
Capana05g000436	0	233900000	240130000	0	0	0	42.8959	NA		5.42277	up
Capana05g000438	222930000	165130000	0	0	0	0	35.1163	NA		5.13407	up
Capana05g000654	26976000	45956000	0	0	0	0	6.59976	NA		2.72241	up
Capana05g000774	172150000	173280000	0	0	0	0	31.2587	NA		4.96618	up
Capana06g000393	0	99522000	112620000	0	0	0	19.1972	NA		4.26282	up
Capana06g000667	82780000	0	91222000	0	0	0	15.7458	NA		3.97689	up
Capana06g001148	0	157560000	149690000	0	0	0	27.8037	NA		4.7972	up
Capana07g000326	0	115680000	83815000	0	0	0	18.0527	NA		4.17414	up
Capana07g002157	154950000	150700000	0	0	0	0	27.6589	NA		4.78967	up
Capana07g002415	0	89962000	75439000	0	0	0	14.9675	NA		3.90376	up
Capana08g000067	0	159250000	212010000	0	0	0	33.5961	NA		5.07022	up
Capana08g000660	0	66299000	80960000	0	0	0	13.3258	NA		3.73615	up
Capana08g000813	139580000	0	134930000	0	0	0	24.841	NA		4.63465	up
Capana08g001323	151260000	232690000	0	0	0	0	34.7444	NA		5.11871	up
Capana08g001325	135320000	99123000	0	0	0	0	21.2152	NA		4.40703	up
Capana09g000123	135060000	102940000	0	0	0	0	21.5371	NA		4.42875	up
Capana09g000170	0	71051000	67640000	0	0	0	12.5504	NA		3.64966	up
Capana09g000924	67229000	41207000	0	0	0	0	9.81259	NA		3.29463	up
Capana09g001445	90297000	0	86526000	0	0	0	16.0011	NA		4.0001	up
Capana10g000097	0	60352000	58316000	0	0	0	10.7385	NA		3.42472	up
Capana10g000577	0	71011000	41266000	0	0	0	10.1602	NA		3.34485	up
Capana10g001418	0	90584000	84966000	0	0	0	15.8859	NA		3.98967	up
Capana10g001620	78891000	68486000	0	0	0	0	13.3364	NA		3.7373	up
Capana10g002038	66543000	0	64772000	0	0	0	11.883	NA		3.57082	up
Capana10g002390	121300000	91779000	0	0	0	0	19.2819	NA		4.26918	up
Capana11g000216	66303000	0	80153000	0	0	0	13.2531	NA		3.72826	up
Capana11g000242	112250000	0	105720000	0	0	0	19.7245	NA		4.30192	up
Capana11g000389	0	242290000	158560000	0	0	0	36.2737	NA		5.18085	up
Capana11g001554	31901000	28583000	0	0	0	0	5.47332	NA		2.45242	up
Capana11g001622	0	49704000	61666000	0	0	0	10.0781	NA		3.33315	up
Capana11g002151	54073000	50762000	0	0	0	0	9.48673	NA		3.24591	up
Capana11g002186	0	77430000	111660000	0	0	0	17.1111	NA		4.09686	up
Capana12g000005	0	156780000	110780000	0	0	0	24.212	NA		4.59765	up
Capana12g000184	52120000	46522000	0	0	0	0	8.92631	NA		3.15806	up
Capana12g000700	0	140900000	89958000	0	0	0	20.8908	NA		4.3848	up
Capana12g001455	0	46005000	54779000	0	0	0	9.12015	NA		3.18906	up
Capana12g002286	0	133930000	90363000	0	0	0	20.2967	NA		4.34317	up
Capana12g002310	130860000	0	140470000	0	0	0	24.5532	NA		4.61784	up
Capana00g001263	0	0	0	93598000	89769000	112070000	0.0561069	NA		-4.15568	down
Capana00g001934	0	0	0	120670000	0	128830000	0.0442914	NA		-4.49683	down
Capana00g001990	0	0	0	40795000	68041000	0	0.101535	NA		-3.29995	down
Capana00g002111	0	0	0	58705000	0	80530000	0.0793673	NA		-3.65531	down
Capana00g002249	0	0	0	80266000	58006000	64707000	0.0816639	NA		-3.61416	down
Capana00g003173	0	0	0	118090000	0	94937000	0.0518746	NA		-4.26883	down
Capana00g003407	0	0	0	126520000	107590000	0	0.047203	NA		-4.40498	down
Capana00g003428	0	0	0	132580000	0	142060000	0.040237	NA		-4.63533	down
Capana00g003464	0	0	0	0	55929000	54861000	0.0997446	NA		-3.32562	down
Capana00g003557	0	0	0	80058000	88272000	119960000	0.0574978	NA		-4.12035	down
Capana00g003688	0	0	0	57556000	56776000	54635000	0.0981023	NA		-3.34957	down
Capana00g003977	0	0	0	61028000	76432000	78550000	0.0767374	NA		-3.70393	down
Capana00g004272	0	0	0	82744000	103600000	0	0.0593027	NA		-4.07576	down
Capana00g004559	0	0	0	100140000	76313000	90902000	0.0620001	NA		-4.01158	down
Capana00g004710	0	0	0	47199000	44643000	48631000	0.118002	NA		-3.08312	down
Capana00g004904	0	0	0	55027000	0	68689000	0.0893231	NA		-3.48482	down
Capana00g004915	0	0	0	164390000	196100000	208420000	0.0291365	NA		-5.10103	down
Capana00g005040	0	0	0	262100000	101450000	210560000	0.0288726	NA		-5.11416	down
Capana01g000017	0	0	0	71045000	0	76089000	0.0751064	NA		-3.73492	down
Capana01g000325	0	0	0	93617000	83537000	87565000	0.0626175	NA		-3.99729	down
Capana01g000348	0	0	0	107940000	102820000	83959000	0.0562436	NA		-4.15217	down
Capana01g000602	0	0	0	57489000	63969000	37476000	0.104295	NA		-3.26126	down
Capana01g000773	0	0	0	180220000	127300000	123640000	0.0384452	NA		-4.70105	down
Capana01g000794	0	0	0	0	98733000	167330000	0.0415341	NA		-4.58956	down
Capana01g000803	0	0	0	0	62462000	88013000	0.0734388	NA		-3.76731	down
Capana01g000841	0	0	0	1645400000	1529500000	849640000	0.00411874	NA		-7.92358	down
Capana01g000916	0	0	0	90095000	94740000	0	0.0597868	NA		-4.06403	down
Capana01g001030	0	0	0	125490000	124610000	152310000	0.0411919	NA		-4.60149	down
Capana01g001103	0	0	0	0	131970000	67428000	0.0554203	NA		-4.17344	down
Capana01g001324	0	0	0	121250000	148030000	126450000	0.0418873	NA		-4.57734	down
Capana01g001495	0	0	0	88271000	91499000	102420000	0.0587407	NA		-4.08949	down
Capana01g001793	0	0	0	250060000	272760000	288400000	0.0204335	NA		-5.61292	down
Capana01g002242	0	0	0	199840000	206920000	184350000	0.0280422	NA		-5.15625	down
Capana01g002263	0	0	0	48960000	49754000	0	0.111947	NA		-3.15912	down
Capana01g002297	0	0	0	204620000	238210000	223790000	0.0248658	NA		-5.32969	down
Capana01g002531	0	0	0	66596000	62985000	64566000	0.0853789	NA		-3.54998	down
Capana01g002575	0	0	0	71673000	80594000	101250000	0.0653844	NA		-3.93491	down
Capana01g002670	0	0	0	65494000	59297000	85498000	0.0788251	NA		-3.6652	down
Capana01g002806	0	0	0	0	76132000	81663000	0.070032	NA		-3.83584	down
Capana01g003270	0	0	0	143740000	0	72582000	0.0510845	NA		-4.29097	down
Capana01g003327	0	0	0	61147000	60004000	86193000	0.0799447	NA		-3.64485	down
Capana01g003369	0	0	0	0	78089000	89307000	0.0660153	NA		-3.92106	down
Capana01g003588	0	0	0	102970000	119080000	105610000	0.0505892	NA		-4.30503	down
Capana01g003608	0	0	0	255230000	224670000	271530000	0.0220593	NA		-5.50247	down
Capana01g003755	0	0	0	71448000	0	56178000	0.0865866	NA		-3.52971	down
Capana01g003799	0	0	0	170420000	189880000	205640000	0.0292894	NA		-5.09348	down
Capana01g004362	0	0	0	97461000	123130000	57174000	0.0596765	NA		-4.06669	down
Capana02g000363	0	0	0	44866000	51247000	51919000	0.111976	NA		-3.15874	down
Capana02g000702	0	0	0	125760000	0	158300000	0.0389027	NA		-4.68399	down
Capana02g000909	0	0	0	50011000	0	40296000	0.122368	NA		-3.0307	down
Capana02g001002	0	0	0	91758000	137900000	67046000	0.0558673	NA		-4.16185	down
Capana02g001142	0	0	0	104350000	93952000	78609000	0.0598606	NA		-4.06225	down
Capana02g001236	0	0	0	150910000	0	135600000	0.03857	NA		-4.69638	down
Capana02g001363	0	0	0	108760000	79665000	56103000	0.0677879	NA		-3.88283	down
Capana02g001365	0	0	0	85992000	133200000	108480000	0.0505873	NA		-4.30508	down
Capana02g001426	0	0	0	262740000	296930000	311710000	0.0190228	NA		-5.71613	down
Capana02g001588	0	0	0	491340000	393240000	494960000	0.0120156	NA		-6.37894	down
Capana02g001647	0	0	0	53285000	56691000	66212000	0.0940816	NA		-3.40994	down
Capana02g001662	0	0	0	113330000	0	108630000	0.0497869	NA		-4.32809	down
Capana02g001695	0	0	0	55815000	37372000	0	0.118586	NA		-3.07599	down
Capana02g002004	0	0	0	155150000	144660000	0	0.036859	NA		-4.76184	down
Capana02g002008	0	0	0	100080000	88591000	102530000	0.0569231	NA		-4.13484	down
Capana02g002018	0	0	0	63602000	69476000	65821000	0.083339	NA		-3.58486	down
Capana02g002078	0	0	0	83738000	68080000	71672000	0.0741691	NA		-3.75304	down
Capana02g002220	0	0	0	165870000	125420000	155440000	0.0371053	NA		-4.75223	down
Capana02g002435	0	0	0	0	37787000	43002000	0.136785	NA		-2.87002	down
Capana02g002474	0	0	0	43089000	0	36915000	0.138127	NA		-2.85593	down
Capana02g002523	0	0	0	148670000	121490000	116430000	0.0428776	NA		-4.54363	down
Capana02g002668	0	0	0	164110000	202710000	0	0.0301257	NA		-5.05286	down
Capana02g003301	0	0	0	198890000	218460000	159840000	0.0287185	NA		-5.12187	down
Capana02g003308	0	0	0	166680000	115660000	87107000	0.0448672	NA		-4.4782	down
Capana02g003484	0	0	0	66232000	22657000	53614000	0.116321	NA		-3.10382	down
Capana02g003506	0	0	0	135160000	0	153300000	0.0383093	NA		-4.70616	down
Capana02g003583	0	0	0	118880000	131760000	150120000	0.0413615	NA		-4.59557	down
Capana03g000019	0	0	0	81429000	0	90813000	0.064158	NA		-3.96223	down
Capana03g000168	0	0	0	98859000	101210000	0	0.0552344	NA		-4.17829	down
Capana03g000306	0	0	0	106460000	104820000	97787000	0.0536325	NA		-4.22075	down
Capana03g000412	0	0	0	79345000	59638000	70658000	0.0790687	NA		-3.66075	down
Capana03g000462	0	0	0	84432000	75934000	0	0.0689092	NA		-3.85916	down
Capana03g000595	0	0	0	74273000	87871000	92710000	0.0650414	NA		-3.9425	down
Capana03g000753	0	0	0	92544000	81624000	63003000	0.0698907	NA		-3.83876	down
Capana03g000942	0	0	0	86316000	122000000	216170000	0.0390497	NA		-4.67854	down
Capana03g000999	0	0	0	138190000	143030000	105120000	0.0429053	NA		-4.5427	down
Capana03g001145	0	0	0	106340000	134400000	110760000	0.047158	NA		-4.40635	down
Capana03g001165	0	0	0	47544000	0	66202000	0.0971524	NA		-3.36361	down
Capana03g001182	0	0	0	712040000	0	588740000	0.00849544	NA		-6.8791	down
Capana06g000833	0	0	0	64149000	68128000	0	0.0835421	NA		-3.58135	down
Capana03g001799	0	0	0	334880000	350800000	435060000	0.0147903	NA		-6.07921	down
Capana03g001932	0	0	0	183370000	163010000	195270000	0.0306029	NA		-5.03019	down
Capana03g002244	0	0	0	102920000	83232000	164480000	0.0472748	NA		-4.40279	down
Capana03g003091	0	0	0	0	54095000	47719000	0.108538	NA		-3.20373	down
Capana03g003094	0	0	0	338800000	319080000	661480000	0.0125637	NA		-6.31459	down
Capana03g003528	0	0	0	80688000	0	83493000	0.067308	NA		-3.89308	down
Capana03g003605	0	0	0	29531000	46840000	0	0.144698	NA		-2.78889	down
Capana03g003707	0	0	0	258190000	259290000	414800000	0.0177801	NA		-5.81359	down
Capana03g003798	0	0	0	73421000	72100000	58965000	0.081062	NA		-3.62483	down
Capana03g004482	0	0	0	0	83719000	98181000	0.0607515	NA		-4.04094	down
Capana03g004497	0	0	0	105090000	103110000	120660000	0.0504046	NA		-4.3103	down
Capana03g004501	0	0	0	56524000	0	54560000	0.0994806	NA		-3.32944	down
Capana04g000033	0	0	0	81114000	103080000	95603000	0.0592431	NA		-4.07721	down
Capana04g000040	0	0	0	141230000	148600000	121520000	0.0402967	NA		-4.63319	down
Capana04g000052	0	0	0	71594000	0	96693000	0.0656658	NA		-3.92871	down
Capana04g000192	0	0	0	219210000	192490000	378180000	0.0209855	NA		-5.57446	down
Capana04g000213	0	0	0	139910000	0	140400000	0.0394231	NA		-4.66481	down
Capana05g001745	0	0	0	0	2005800000	2752700000	0.00232231	NA		-8.75023	down
Capana04g000361	0	0	0	76536000	53964000	64769000	0.0848883	NA		-3.55829	down
Capana04g000446	0	0	0	111130000	117180000	144330000	0.0444827	NA		-4.49061	down
Capana04g000553	0	0	0	0	193080000	136870000	0.033492	NA		-4.90004	down
Capana04g000801	0	0	0	191100000	177160000	170680000	0.0307568	NA		-5.02295	down
Capana05g001406	0	0	0	107430000	0	136410000	0.0453195	NA		-4.46373	down
Capana04g000917	0	0	0	74683000	0	54527000	0.0855251	NA		-3.54751	down
Capana04g001994	0	0	0	0	98089000	58597000	0.0705277	NA		-3.82567	down
Capana04g002405	0	0	0	91627000	47908000	137640000	0.0598036	NA		-4.06362	down
Capana04g002602	0	0	0	479020000	369890000	380180000	0.0134864	NA		-6.21235	down
Capana04g002867	0	0	0	211690000	170920000	199500000	0.0284758	NA		-5.13412	down
Capana05g000239	0	0	0	70303000	49999000	62058000	0.0908974	NA		-3.45962	down
Capana05g000662	0	0	0	62982000	28988000	34917000	0.130636	NA		-2.93637	down
Capana05g000663	0	0	0	127160000	0	74392000	0.054828	NA		-4.18894	down
Capana05g000820	0	0	0	272960000	338100000	420140000	0.0160745	NA		-5.95908	down
Capana05g000831	0	0	0	94311000	79984000	71299000	0.0674937	NA		-3.8891	down
Capana05g000959	0	0	0	49658000	51810000	0	0.108908	NA		-3.19882	down
Capana05g001335	0	0	0	108180000	82592000	111090000	0.0549127	NA		-4.18672	down
Capana05g001475	0	0	0	100340000	81756000	87299000	0.0615307	NA		-4.02255	down
Capana05g001818	0	0	0	65801000	55558000	51706000	0.0957793	NA		-3.38414	down
Capana05g002166	0	0	0	188010000	152530000	201520000	0.0305797	NA		-5.03128	down
Capana05g002552	0	0	0	0	94609000	66963000	0.0683949	NA		-3.86997	down
Capana06g000055	0	0	0	39841000	72009000	36067000	0.112063	NA		-3.15762	down
Capana06g000149	0	0	0	118210000	87765000	59659000	0.0624018	NA		-4.00227	down
Capana06g000258	0	0	0	223560000	304300000	243980000	0.021476	NA		-5.54113	down
Capana06g000395	0	0	0	109950000	112140000	101740000	0.0511875	NA		-4.28806	down
Capana06g000586	0	0	0	0	36406000	39992000	0.144646	NA		-2.7894	down
Capana06g000950	0	0	0	121580000	116760000	122230000	0.0459718	NA		-4.44311	down
Capana06g001092	0	0	0	112870000	87588000	122170000	0.0513782	NA		-4.2827	down
Capana06g001142	0	0	0	115390000	0	91399000	0.0534395	NA		-4.22595	down
Capana06g001145	0	0	0	111200000	0	157030000	0.0411986	NA		-4.60126	down
Capana06g001198	0	0	0	0	41465000	70018000	0.0991245	NA		-3.33461	down
Capana06g001253	0	0	0	328580000	316070000	431940000	0.0153968	NA		-6.02122	down
Capana06g001424	0	0	0	189970000	0	161380000	0.0314521	NA		-4.9907	down
Capana06g001705	0	0	0	168360000	100580000	111670000	0.0435513	NA		-4.52114	down
Capana06g001711	0	0	0	126370000	95507000	96216000	0.0521107	NA		-4.26228	down
Capana06g001719	0	0	0	308410000	536500000	0	0.0130791	NA		-6.25659	down
Capana06g001974	0	0	0	98441000	109030000	0	0.0532638	NA		-4.2307	down
Capana06g002144	0	0	0	42584000	27294000	0	0.158143	NA		-2.6607	down
Capana06g002226	0	0	0	16330000	0	28696000	0.245429	NA		-2.02662	down
Capana06g002272	0	0	0	94462000	0	75476000	0.0650278	NA		-3.9428	down
Capana06g002399	0	0	0	0	84673000	55299000	0.0789494	NA		-3.66293	down
Capana06g002959	0	0	0	165330000	212440000	157390000	0.030974	NA		-5.0128	down
Capana07g000082	0	0	0	0	39802000	97757000	0.0803343	NA		-3.63784	down
Capana07g000278	0	0	0	101570000	128270000	0	0.04808	NA		-4.37842	down
Capana07g000366	0	0	0	266760000	247730000	230090000	0.0222623	NA		-5.48925	down
Capana07g000413	0	0	0	0	131780000	125510000	0.0429504	NA		-4.54119	down
Capana07g000909	0	0	0	0	135210000	186660000	0.0343328	NA		-4.86427	down
Capana07g001189	0	0	0	90893000	95724000	85590000	0.060895	NA		-4.03753	down
Capana07g001694	0	0	0	0	75340000	129060000	0.0540641	NA		-4.20919	down
Capana07g002052	0	0	0	234980000	0	199760000	0.0254191	NA		-5.29794	down
Capana07g002065	0	0	0	82363000	126920000	73741000	0.0585676	NA		-4.09375	down
Capana07g002308	0	0	0	76944000	0	182220000	0.0426398	NA		-4.55166	down
Capana07g002327	0	0	0	90981000	62635000	54720000	0.079564	NA		-3.65174	down
Capana07g002391	0	0	0	116180000	145870000	134160000	0.0418365	NA		-4.57909	down
Capana08g000012	0	0	0	76404000	50716000	88913000	0.0767292	NA		-3.70408	down
Capana08g000036	0	0	0	72745000	0	114880000	0.0588978	NA		-4.08564	down
Capana08g000096	0	0	0	149440000	153700000	154720000	0.0362033	NA		-4.78773	down
Capana08g000100	0	0	0	178940000	144070000	132140000	0.0364189	NA		-4.77917	down
Capana08g000275	0	0	0	40851000	0	43333000	0.131268	NA		-2.92941	down
Capana08g000282	0	0	0	139290000	98642000	123210000	0.045899	NA		-4.44539	down
Capana08g000837	0	0	0	100610000	0	122730000	0.0494793	NA		-4.33703	down
Capana08g000882	0	0	0	118690000	93959000	97123000	0.0535105	NA		-4.22403	down
Capana08g000886	0	0	0	76087000	0	83992000	0.0690328	NA		-3.85657	down
Capana08g001046	0	0	0	121770000	0	105340000	0.0486579	NA		-4.36118	down
Capana08g001115	0	0	0	0	98094000	72905000	0.0646244	NA		-3.95178	down
Capana08g001259	0	0	0	110410000	134010000	96022000	0.0486898	NA		-4.36024	down
Capana08g001316	0	0	0	0	123510000	71969000	0.0565314	NA		-4.1448	down
Capana08g001336	0	0	0	66917000	32749000	0	0.110877	NA		-3.17296	down
Capana08g001470	0	0	0	121030000	138540000	67654000	0.0506566	NA		-4.30311	down
Capana08g001549	0	0	0	190180000	130420000	133330000	0.0365168	NA		-4.7753	down
Capana08g001596	0	0	0	89816000	51935000	107450000	0.0665168	NA		-3.91014	down
Capana08g001615	0	0	0	153860000	0	209600000	0.0304042	NA		-5.03959	down
Capana08g001712	0	0	0	143060000	141000000	162720000	0.0371011	NA		-4.75239	down
Capana08g001806	0	0	0	222180000	230430000	232180000	0.024206	NA		-5.36849	down
Capana08g001998	0	0	0	0	42216000	50418000	0.119294	NA		-3.0674	down
Capana08g002049	0	0	0	58534000	70735000	35188000	0.100793	NA		-3.31054	down
Capana08g002063	0	0	0	128690000	84800000	161970000	0.0441486	NA		-4.50149	down
Capana08g002281	0	0	0	144450000	0	92590000	0.0466196	NA		-4.42292	down
Capana08g002380	0	0	0	110080000	114150000	90069000	0.0527397	NA		-4.24497	down
Capana08g002572	0	0	0	38896000	38777000	0	0.142272	NA		-2.81328	down
Capana08g002578	0	0	0	55219000	42560000	39630000	0.120633	NA		-3.0513	down
Capana08g002732	0	0	0	66655000	95887000	0	0.0679867	NA		-3.8786	down
Capana08g002743	0	0	0	95035000	79711000	74760000	0.0664355	NA		-3.9119	down
Capana08g002839	0	0	0	71001000	0	56187000	0.0868848	NA		-3.52475	down
Capana08g002850	0	0	0	112950000	115290000	119640000	0.0476488	NA		-4.39142	down
Capana09g000398	0	0	0	78319000	82029000	148140000	0.0537332	NA		-4.21804	down
Capana09g000462	0	0	0	344220000	0	194070000	0.0205293	NA		-5.60617	down
Capana09g000555	0	0	0	82056000	0	93822000	0.0628316	NA		-3.99237	down
Capana09g000871	0	0	0	158150000	99515000	191510000	0.0369033	NA		-4.76011	down
Capana09g001111	0	0	0	162880000	132670000	0	0.0373903	NA		-4.74119	down
Capana09g001210	0	0	0	146870000	113960000	114800000	0.0441287	NA		-4.50214	down
Capana09g001388	0	0	0	83647000	145720000	145380000	0.0442326	NA		-4.49874	down
Capana09g001724	0	0	0	0	75109000	44805000	0.0921552	NA		-3.43979	down
Capana09g001728	0	0	0	256620000	258550000	0	0.0214506	NA		-5.54284	down
Capana09g001745	0	0	0	123810000	180050000	130810000	0.0381348	NA		-4.71275	down
Capana09g001865	0	0	0	0	9188800	16757000	0.425915	NA		-1.23136	down
Capana09g002098	0	0	0	68976000	68893000	48591000	0.0888987	NA		-3.49169	down
Capana09g002146	0	0	0	147180000	146220000	183790000	0.0347368	NA		-4.84739	down
Capana09g002180	0	0	0	63205000	0	56697000	0.0921644	NA		-3.43965	down
Capana09g002235	0	0	0	286300000	258840000	217290000	0.0217411	NA		-5.52343	down
Capana09g002251	0	0	0	0	53646000	54747000	0.10195	NA		-3.29406	down
Capana09g002255	0	0	0	75391000	0	97638000	0.0638662	NA		-3.9688	down
Capana09g002427	0	0	0	0	122610000	115710000	0.0463692	NA		-4.43069	down
Capana10g000172	0	0	0	76948000	92645000	0	0.0651601	NA		-3.93987	down
Capana10g000183	0	0	0	66150000	0	82031000	0.0745757	NA		-3.74515	down
Capana10g000336	0	0	0	124930000	181470000	281590000	0.028191	NA		-5.14862	down
Capana10g000383	0	0	0	71121000	74986000	48816000	0.085039	NA		-3.55573	down
Capana10g000439	0	0	0	0	78808000	83221000	0.068202	NA		-3.87404	down
Capana10g000915	0	0	0	80569000	80808000	93570000	0.0650176	NA		-3.94303	down
Capana10g001238	0	0	0	116070000	129530000	0	0.0449947	NA		-4.4741	down
Capana10g001459	0	0	0	72896000	0	67715000	0.0785906	NA		-3.6695	down
Capana10g001700	0	0	0	119300000	107580000	114590000	0.0485432	NA		-4.36459	down
Capana10g002116	0	0	0	79319000	65904000	65770000	0.0785621	NA		-3.67002	down
Capana10g002176	0	0	0	0	53992000	54990000	0.101399	NA		-3.30188	down
Capana10g002358	0	0	0	177480000	157190000	196810000	0.0311885	NA		-5.00284	down
Capana11g000115	0	0	0	0	211160000	198010000	0.0270076	NA		-5.21049	down
Capana11g000262	0	0	0	97170000	119410000	88153000	0.0543953	NA		-4.20037	down
Capana11g000580	0	0	0	0	81560000	58972000	0.0786348	NA		-3.66869	down
Capana11g000928	0	0	0	104340000	140880000	115120000	0.0460011	NA		-4.44219	down
Capana11g001210	0	0	0	125080000	117910000	129760000	0.0444696	NA		-4.49104	down
Capana11g001212	0	0	0	185250000	221730000	203500000	0.0271525	NA		-5.20277	down
Capana11g001285	0	0	0	119920000	126900000	66988000	0.0528223	NA		-4.24271	down
Capana11g001386	0	0	0	55589000	58894000	83105000	0.083892	NA		-3.57532	down
Capana11g001412	0	0	0	235490000	232590000	222480000	0.0240038	NA		-5.38059	down
Capana11g001535	0	0	0	325450000	319720000	301610000	0.0175078	NA		-5.83586	down
Capana11g001663	0	0	0	152410000	96895000	0	0.044326	NA		-4.4957	down
Capana11g001938	0	0	0	171290000	159680000	253620000	0.028355	NA		-5.14025	down
Capana11g002032	0	0	0	552150000	331610000	437750000	0.0125433	NA		-6.31694	down
Capana11g002213	0	0	0	100240000	0	59557000	0.0691546	NA		-3.85403	down
Capana11g002390	0	0	0	72063000	86209000	75522000	0.0709002	NA		-3.81807	down
Capana12g000009	0	0	0	143090000	75454000	79113000	0.0556884	NA		-4.16648	down
Capana12g000047	0	0	0	102330000	127260000	0	0.0481323	NA		-4.37685	down
Capana12g000407	0	0	0	123970000	93922000	140030000	0.0463119	NA		-4.43247	down
Capana12g000438	0	0	0	182420000	183690000	176410000	0.0305538	NA		-5.0325	down
Capana12g000573	0	0	0	59296000	35548000	0	0.116514	NA		-3.10142	down
Capana12g000667	0	0	0	94724000	61591000	102200000	0.0641203	NA		-3.96308	down
Capana12g000677	0	0	0	67119000	101950000	73911000	0.0682198	NA		-3.87367	down
Capana12g001192	0	0	0	50619000	44307000	0	0.116414	NA		-3.10267	down
Capana12g002135	0	0	0	63767000	80350000	53400000	0.0839221	NA		-3.5748	down
Capana12g002244	0	0	0	96765000	174600000	99907000	0.0446466	NA		-4.4853	down
Capana12g002410	0	0	0	163870000	154920000	150490000	0.0353223	NA		-4.82328	down
Capana12g002508	0	0	0	0	91023000	109670000	0.0550627	NA		-4.18278	down
Capana12g002548	0	0	0	72536000	72593000	0	0.076144	NA		-3.71513	down
Capana12g002806	0	0	0	135530000	0	180570000	0.0349595	NA		-4.83817	down
Capana12g002812	0	0	0	164830000	160150000	0	0.0340042	NA		-4.87814	down
Capana01g000050	1634300000	2382400000	1767200000	0	0	0	348.931	NA		8.4468	up
Capana01g000723	1170900000	1373400000	1232600000	0	0	0	227.853	NA		7.83196	up
Capana01g002412	2410200000	2900900000	3068700000	0	0	0	505.537	NA		8.98167	up
Capana02g001789	244940000	141490000	242390000	0	0	0	37.9355	NA		5.24547	up
Capana02g003302	11041000000	15110000000	12426000000	0	0	0	2327.27	NA		11.1844	up
Capana03g000238	9396900000	9120200000	10641000000	0	0	0	1759.05	NA		10.7806	up
Capana03g001173	196020000	242840000	180170000	0	0	0	37.3448	NA		5.22284	up
Capana03g004089	582980000	592840000	502710000	0	0	0	101.262	NA		6.66195	up
Capana07g001994	181870000	265180000	175530000	0	0	0	37.559	NA		5.23109	up
Capana08g001008	94265000	89439000	94806000	0	0	0	16.802	NA		4.07056	up
Capana08g001505	7485900000	10322000000	11527000000	0	0	0	1769.72	NA		10.7893	up
Capana08g002676	5736400000	7881000000	6517500000	0	0	0	1214.7	NA		10.2464	up
Capana10g002392	5864900000	6922000000	5300900000	0	0	0	1091.2	NA		10.0917	up
Capana12g002277	184480000	253570000	209380000	0	0	0	39.0582	NA		5.28755	up
Capana01g000143	70451000	100890000	0	0	0	0	15.505	NA		3.95466	up
Capana01g002891	229190000	210760000	0	0	0	0	39.812	NA		5.31513	up
Capana02g001146	0	146620000	217630000	0	0	0	32.9617	NA		5.04272	up
Capana02g001697	0	69532000	56795000	0	0	0	11.4316	NA		3.51495	up
Capana02g002209	157790000	155740000	0	0	0	0	28.372	NA		4.82639	up
Capana04g000916	184170000	0	148790000	0	0	0	30.1302	NA		4.91314	up
Capana04g001789	147450000	132340000	0	0	0	0	25.3188	NA		4.66213	up
Capana05g000683	54010000	0	62354000	0	0	0	10.53	NA		3.39644	up
Capana09g000034	50728000	78508000	0	0	0	0	11.6948	NA		3.5478	up
Capana11g000820	107000000	106450000	0	0	0	0	19.3155	NA		4.27169	up
Capana01g003217	0	0	0	128800000	120380000	123640000	0.0444613	NA		-4.49131	down
Capana00g002847	0	0	0	348690000	341680000	350390000	0.0159269	NA		-5.97239	down
Capana00g004718	0	0	0	90855000	0	60989000	0.0727767	NA		-3.78038	down
Capana03g003150	0	0	0	91475000	133880000	154560000	0.0436309	NA		-4.5185	down
Capana01g002164	0	0	0	64084000	85035000	91012000	0.0690292	NA		-3.85665	down
Capana02g000170	0	0	0	0	29832000	47988000	0.142003	NA		-2.816	down
Capana02g002010	0	0	0	466650000	426540000	814370000	0.00970745	NA		-6.68669	down
Capana02g003095	0	0	0	225020000	174990000	149320000	0.030175	NA		-5.0505	down
Capana03g003202	0	0	0	50498000	57220000	68926000	0.0938387	NA		-3.41367	down
Capana03g003711	0	0	0	260380000	185200000	194060000	0.0259147	NA		-5.27009	down
Capana04g002108	0	0	0	88243000	65963000	104760000	0.0640086	NA		-3.96559	down
Capana05g001198	0	0	0	117150000	79112000	97826000	0.0563643	NA		-4.14908	down
Capana05g001231	0	0	0	269380000	225350000	264360000	0.0218367	NA		-5.5171	down
Capana05g001265	0	0	0	0	80257000	50035000	0.0848149	NA		-3.55954	down
Capana06g000069	0	0	0	1057100000	989050000	633900000	0.00618498	NA		-7.33702	down
Capana06g000380	0	0	0	40914000	52366000	41891000	0.12263	NA		-3.02761	down
Capana06g001085	0	0	0	71282000	0	90831000	0.0681666	NA		-3.87479	down
Capana08g000849	0	0	0	139420000	151100000	160720000	0.0367344	NA		-4.76672	down
Capana08g000984	0	0	0	92433000	100580000	0	0.0572537	NA		-4.12649	down
Capana08g001179	0	0	0	99414000	129490000	0	0.0482766	NA		-4.37253	down
Capana08g001268	0	0	0	43805000	72376000	65982000	0.0909957	NA		-3.45806	down
Capana08g002328	0	0	0	0	49237000	81996000	0.0842067	NA		-3.56992	down
Capana09g000420	0	0	0	75818000	0	63379000	0.0793889	NA		-3.65492	down
Capana10g002377	0	0	0	109910000	110690000	190630000	0.0403085	NA		-4.63277	down
Capana11g002171	0	0	0	63634000	34188000	0	0.112967	NA		-3.14602	down
Capana11g002226	0	0	0	69689000	42854000	0	0.0981909	NA		-3.34827	down
