# Supplementary material for: Complementary Transcriptomic and Proteomic Analysis Reveals a Complex Network Regulating Pollen Abortion in GMS (msc-1) Pepper (Capsicum annuum L.)
Source: Int J Mol Sci. 2019 Apr 11;20(7):1789. doi: 10.3390/ijms20071789 (PMC6480423; doi:10.3390/ijms20071789)
Supplement: Supplementary file 1 [file ijms-20-01789-s001.zip › Table S4.xlsx]

## Sheet: Sheet1
Table S4. All DEGs between the sterile line 16C1369A and the fertile line 16C1369B
Gene ID	A1_Count	A1_FPKM	A2_Count	A2_FPKM	A3_Count	A3_FPKM	B1_Count	B1_FPKM	B2_Count	B2_FPKM	B3_Count	B3_FPKM	pValue	FDR	B/A_log2FC	Regulation
Capana00g001154	9	0.120554	9	0.409185	13	0.47748	47	1.73291	93	4.02083	83	3.2662	4.15547e-09	2.1711e-07	2.21853	up
Capana00g001269	257	16.9387	222	17.2827	539	38.5704	2319	170.448	1670	139.29	1801	135.407	1.20148e-16	1.78008e-14	2.28347	up
Capana00g003216	453	25.8976	350	24.055	375	22.4628	2113	124.804	1557	106.168	1881	119.657	6.57126e-69	1.04847e-65	2.25867	up
Capana00g003217	249	24.6662	225	26.4197	242	25.1143	1307	136.78	994	121.072	1148	127.125	1.80356e-71	3.40087e-68	2.28911	up
Capana00g003464	35	0.824753	38	1.18101	47	1.45242	81	2.10854	126	4.40352	109	2.91789	3.33872e-05	0.000637091	1.27453	up
Capana00g004448	130	5.94306	118	6.41621	127	5.83789	1223	75.1843	1516	115.938	182	9.64975	0.000290752	0.00391863	1.5445	up
Capana00g004588	0	0	6	0.107271	3	0.0466099	256	3.8565	166	2.86537	56	0.886972	5.5003e-13	5.3562e-11	3.02057	up
Capana00g005040	91	4.30205	67	4.76469	80	5.75487	173	9.79367	150	17.514	187	14.7262	4.48552e-08	1.86077e-06	1.13377	up
Capana01g000005	255	7.96707	230	8.57596	175	5.72879	95	3.21172	38	1.51498	106	3.6539	0.000223938	0.00315766	-1.17716	down
Capana01g000110	139	4.72953	123	5.08467	150	5.40343	384	13.8924	302	12.7525	240	9.09947	4.89644e-08	2.01512e-06	1.16419	up
Capana01g000186	11573	469.445	9546	469.811	8454	360.101	3349	145.395	2247	114.102	3314	151.395	3.85877e-21	9.09529e-19	-1.59558	down
Capana01g002638	2956	180.168	2595	191.21	3170	210.077	1308	87.5789	1434	107.963	1093	73.7117	2.83606e-11	2.25385e-09	-1.0588	down
Capana01g003327	1	0.00911007	1	0.00611442	6	0.12858	59	1.42853	178	4.93907	102	2.64167	4.63832e-13	4.58134e-11	3.0423	up
Capana01g003423	73	4.2756	68	4.92589	49	2.72117	149	9.37879	280	20.3163	157	10.0576	9.69255e-06	0.000217815	1.42766	up
Capana01g003447	53	2.87792	43	3.20092	64	4.05526	1215	78.8396	1416	110.151	423	29.5775	2.80108e-24	8.1831e-22	3.46885	up
Capana02g001969	12	0.305184	10	0.298559	9	0.399327	101894	3737.63	74816	3219.86	42654	1474.58	2.69487e-303	5.58971e-299	10.7986	up
Capana02g002747	6	0.417421	5	0.417297	7	0.512741	150	11.1923	49	4.40248	53	4.11406	2.08365e-10	1.38523e-08	2.5434	up
Capana02g003375	10	5.10562	9	5.77528	7	3.97043	1748	1045.64	1497	1168.3	1061	676.489	3.81781e-117	1.13127e-113	6.49333	up
Capana03g000509	259	7.86077	290	10.5364	439	14.0866	1099	34.6615	1308	47.5647	460	15.1634	3.96662e-05	0.000745251	1.34134	up
Capana03g001247	185	4.20016	185	5.58648	133	3.07428	412	8.63846	842	21.3142	208	4.63108	0.000701761	0.00790653	1.24492	up
Capana03g001908	0	0	1	0.107542	2	0.187265	10	0.943027	17	1.90582	109	10.7556	0.000114315	0.00180588	1.60504	up
Capana03g003177	217	17.2297	197	19.4543	186	18.0114	9344	388.991	1900	94.0294	2441	112.156	9.34284e-11	6.72879e-09	2.6824	up
Capana03g003611	1747	124.546	1463	125.588	1693	121.334	3144	236.871	4403	397.001	2638	198.326	8.57563e-07	2.6391e-05	1.07248	up
Capana03g003654	1476	50.6121	1306	53.9015	1577	56.9838	660	24.0697	523	22.4888	540	20.3424	1.45881e-25	5.04312e-23	-1.24055	down
Capana03g004441	2085	496.852	1647	488.745	1685	418.389	855	217.259	320	100.951	659	175.784	2.15994e-07	7.52966e-06	-1.35236	down
Capana04g001989	0	0	0	0	0	0	1082	51.8631	606	33.6982	97	4.78061	0.0001907	0.00276029	1.51374	up
Capana04g002602	2921	78.7745	2183	71.2241	2239	62.9023	7128	198.908	10846	332.789	7133	214.633	2.81293e-15	3.78869e-13	1.74172	up
Capana05g000239	350	21.3376	279	19.3954	308	18.7432	585	36.3362	667	51.3135	661	42.7827	1.04311e-11	8.79518e-10	1.08224	up
Capana05g001471	22	0.820115	18	0.750606	21	0.862283	3090	129.372	4630	230.67	575	24.9518	9.92765e-12	8.40487e-10	2.90147	up
Capana05g002281	57	4.52797	68	7.50933	49	3.30794	1936	200.928	269	29.038	172	15.4336	0.000721104	0.00808494	1.42671	up
Capana05g002560	802	16.8633	655	16.4977	696	15.2868	4095	91.5028	8069	209.825	1593	37.0525	2.01899e-05	0.000409363	1.75062	up
Capana06g000076	1	0.770398	1	0.183563	1	0.159813	101	54.2858	31	23.2421	4	3.55382	0.000263229	0.00360865	1.49464	up
Capana06g000150	244	3.84556	191	3.87496	203	3.45642	3175	70.5005	1877	48.2468	1879	43.6977	1.58345e-59	1.932e-56	3.30517	up
Capana06g000674	297	9.05711	224	7.50651	217	6.31958	6718	193.126	5971	204.086	1855	54.0258	4.34814e-27	1.7344e-24	3.56271	up
Capana06g000774	13	1.80312	4	0.703612	6	0.790535	1896	301.807	3557	680.214	523	86.3972	1.08188e-09	6.42991e-08	2.60083	up
Capana06g001092	337	18.3588	301	19.812	334	19.1761	134	7.76595	99	6.7291	88	5.4057	6.68945e-14	7.3414e-12	-1.44715	down
Capana07g000029	3	0.118807	2	0.0960321	3	0.124804	192	8.07031	21	1.01335	8	0.354168	0.00013698	0.00209718	1.59644	up
Capana07g000909	2662	52.8965	2322	54.9455	2389	49.1456	1280	26.3337	744	18.524	915	20.3406	9.32161e-13	8.9409e-11	-1.2129	down
Capana07g001786	1	0.0730822	1	0.0890649	0	0	41717	3174.02	15951	1408.12	8554	685.964	1.72343e-12	1.60303e-10	3.01045	up
Capana07g002042	347	13.5062	280	13.2867	309	12.6432	3266	133.814	4860	231.618	1613	70.78	2.22077e-21	5.29463e-19	2.93769	up
Capana08g001084	412	143.372	328	142.014	342	125.195	18657	7092.94	21266	10162.6	7344	2925.09	7.03315e-55	7.29408e-52	4.71045	up
Capana08g001653	663	96.3354	567	100.415	585	88.5732	11278	1728.12	10527	1976.04	4387	701.576	4.99387e-34	2.72586e-31	3.4365	up
Capana08g002321	215	7.36689	192	7.76011	233	8.26983	1580	57.4669	4994	212.214	787	30.3249	2.20214e-05	0.000441747	1.80869	up
Capana09g002279	50	5.00704	57	6.98732	56	5.89675	1323	141.561	2715	344.442	306	34.4661	3.7487e-07	1.24012e-05	2.16847	up
Capana10g000422	0	0	3	0.158067	2	0.0456693	60	2.63152	88	4.09736	20	0.871237	1.92811e-07	6.88344e-06	2.22187	up
Capana10g001442	224	12.997	177	12.4343	289	17.4295	2327	140.885	303	21.9999	1195	77.63	0.000722418	0.0080953	1.42485	up
Capana10g002352	36	1.96172	17	1.16494	19	1.10755	1087	68.3413	1348	96.8068	295	19.5957	1.51577e-23	4.30688e-21	3.79721	up
Capana10g002361	354	21.9161	280	20.7069	302	19.6135	1350	88.9895	1538	118.673	739	51.4903	2.04928e-12	1.88917e-10	1.83585	up
Capana11g000405	662	31.4568	549	31.7315	608	30.1423	2443	122.104	2209	126.759	544	28.6626	0.000405933	0.00511845	1.24756	up
Capana11g001003	0	0	0	0	0	0	1445	50.967	898	36.4823	384	14.2523	1.72406e-54	1.70288e-51	5.9463	up
Capana11g001305	2105	47.7951	1667	45.1001	1459	34.8496	12047	288.772	15756	436.251	5206	131.516	7.17164e-14	7.78817e-12	2.32176	up
Capana11g001333	171	6.51349	226	10.4688	189	6.37325	3895	141	2419	99.7261	523	18.9606	5.84863e-06	0.00014272	1.92012	up
Capana11g001898	430	101.523	329	95.1835	435	108.702	246	63.5463	86	28.1966	176	46.7121	0.000332944	0.00436531	-1.02558	down
Capana11g002027	1149	113.077	1108	132.974	1162	120.041	527	55.3502	372	44.5024	628	69.4892	1.45032e-08	6.74498e-07	-1.0444	down
Capana00g000151	134	20.8409	96	18.164	112	16.6294	931	154.064	1406	259.76	326	61.8077	4.23008e-11	3.22575e-09	2.36277	up
Capana00g000303	0	0	0	0	0	0	337	39.2392	64	8.72365	235	29.6512	9.0318e-22	2.20397e-19	3.97278	up
Capana00g000438	18	0.719854	10	0.486517	16	0.687358	56	2.4342	73	3.76808	44	1.94085	6.78718e-06	0.000160707	1.61721	up
Capana00g000446	916	43.9695	621	35.907	684	34.5587	254	12.984	245	13.9948	350	19.0454	4.65067e-10	2.91432e-08	-1.23133	down
Capana00g000624	318	34.9043	285	37.6407	371	44.4196	113	13.8941	88	13.6813	150	18.1624	7.31438e-09	3.64699e-07	-1.2956	down
Capana00g000627	2248	120.412	1866	115.92	1985	113.01	692	38.1314	381	25.4281	766	45.6221	4.84556e-13	4.76335e-11	-1.55403	down
Capana00g000651	11	0.257582	21	0.615136	4	0.0810393	408	11.0855	65	2.06656	211	6.01968	3.36883e-08	1.4588e-06	2.3331	up
Capana00g000679	14	0.406665	13	0.460913	27	0.801373	81	2.5242	149	5.36515	116	3.70706	5.75077e-10	3.53896e-08	2.20467	up
Capana00g000703	8	0.349477	9	0.526276	17	0.607868	68	2.6791	46	2.22345	36	1.59338	3.00234e-05	0.000578222	1.60661	up
Capana00g000719	83	9.97973	63	9.10705	48	5.92994	29	3.52615	22	3.09853	15	1.86216	0.000490927	0.0059444	-1.20868	down
Capana00g000756	311	23.5568	233	20.8495	419	34.706	693	60.3421	1005	114.316	449	38.1064	0.000250893	0.00348095	1.08839	up
Capana00g000822	1	0.036237	0	0	0	0	150	5.78532	10	0.449766	47	1.89651	1.84343e-06	5.15315e-05	2.0128	up
Capana00g001068	2	0.0806132	3	0.153968	2	0.0419677	1678	71.3661	1345	65.1563	664	29.9247	5.20296e-78	1.0792e-74	6.62001	up
Capana00g001201	793	37.5352	622	35.4693	882	47.3551	377	19.4242	246	14.5717	237	13.7954	8.11506e-11	5.96889e-09	-1.2713	down
Capana00g001202	1311	88.6481	1151	92.8325	780	53.3673	177	12.7749	107	8.94109	181	12.6259	2.34144e-24	7.03858e-22	-2.49672	down
Capana00g001254	7	0.313199	1	0.0455555	5	0.224306	88	3.53543	11	0.614863	115	5.38565	1.37184e-05	0.000294867	1.85515	up
Capana00g001281	23	1.72052	22	1.99546	22	1.72814	0	0	0	0	0	0	1.92195e-07	6.8733e-06	-2.22195	down
Capana00g001345	826	14.9874	688	15.1206	828	15.8278	328	6.26691	208	4.88334	463	10.0716	1.38107e-05	0.000296236	-1.058	down
Capana00g001711	78	8.63195	72	9.33311	71	9.16487	288	36.5271	161	23.0369	164	22.2765	1.9644e-07	6.97692e-06	1.3646	up
Capana00g001776	175	3.17733	163	3.86918	171	3.33027	685	13.367	568	12.5337	204	4.20048	8.57435e-05	0.0014115	1.30032	up
Capana00g001797	8330	620.727	6550	578.927	8843	707.52	17252	1451.35	24941	2719.44	10440	871.035	4.9947e-05	0.000905955	1.10916	up
Capana00g001879	199	4.09736	102	2.53208	143	3.09507	451	9.78723	594	14.718	171	3.91285	0.000483171	0.00587797	1.23083	up
Capana00g001881	131	3.61109	143	5.31392	142	4.37719	398	10.3204	297	10.4183	348	10.2152	1.02804e-13	1.08794e-11	1.33157	up
Capana00g001999	64	3.0161	63	2.67322	78	3.01634	13	0.391458	23	0.919267	23	0.757252	4.17888e-05	0.00078159	-1.40033	down
Capana00g002143	11	0.410792	10	0.451263	14	0.549582	136	5.41594	114	5.23576	37	1.57194	5.49257e-08	2.23386e-06	2.1479	up
Capana00g002205	790	17.6312	610	16.0541	560	12.8334	1184	26.8201	2155	57.3014	871	21.1321	0.000595419	0.00693441	1.03733	up
Capana00g002248	370	70.177	271	73.5314	294	63.3047	87	18.3022	30	7.37511	56	12.6093	1.08032e-12	1.01854e-10	-2.06525	down
Capana00g002257	201	7.76641	204	9.14841	137	5.43913	1907	79.6206	1983	94.488	796	37.1186	4.04392e-18	7.10839e-16	2.68881	up
Capana00g002364	352	117.781	283	118.868	324	114.251	109	39.9063	66	30.5837	88	33.5428	5.70894e-18	9.8679e-16	-1.70419	down
Capana00g002381	862	22.7378	701	22.0185	832	23.3171	2543	69.3596	3362	107.288	1389	40.4479	5.71637e-08	2.30679e-06	1.5022	up
Capana00g002382	27	0.572578	11	0.264078	40	0.913748	1	1.41719e-12	1	7.46072e-83	1	4.12998e-08	6.0706e-06	0.000146756	-1.91331	down
Capana00g002491	45	4.3454	29	3.44243	26	2.64696	9	0.927895	5	0.673422	5	0.536515	6.45043e-05	0.00111033	-1.59107	down
Capana00g002532	199	9.72991	174	10.2716	143	7.38847	37	1.94105	7	0.437785	6	0.32401	6.30788e-08	2.52096e-06	-2.18155	down
Capana00g002539	54	6.73233	64	9.55124	65	8.51741	3	0.401053	4	0.624556	2	0.283656	3.61852e-14	4.16974e-12	-2.93488	down
Capana00g002626	565	12.4359	500	12.6447	403	9.33796	265	6.12238	92	2.31852	230	5.98733	0.000314631	0.00416204	-1.09013	down
Capana00g002629	128	3.45147	93	2.96505	94	2.62954	38	1.10712	7	0.281581	6	0.18674	6.225e-05	0.0010814	-1.64662	down
Capana00g002637	1	0.0718276	7	0.308383	11	0.376713	50	1.84672	50	2.2002	25	0.968024	0.000749294	0.00836034	1.43808	up
Capana00g002693	26	1.37812	15	0.932665	29	1.99733	56	3.89035	49	3.22839	53	3.52125	0.000803754	0.008854	1.09494	up
Capana00g002708	394	13.6347	382	15.8294	277	10.0164	97	3.09334	52	1.73914	151	5.94451	3.7167e-06	9.51875e-05	-1.47201	down
Capana00g002753	31	2.11409	23	1.86663	27	1.91719	59	4.22327	67	5.60947	59	4.54604	0.000187811	0.00272227	1.12715	up
Capana00g002783	0	0	3	0.18491	11	0.593009	64	3.49384	25	1.59213	46	2.67398	0.000302408	0.00404716	1.54209	up
Capana00g002786	399	23.8801	340	25.7234	310	21.0606	840	56.4235	928	66.0689	650	47.6922	1.62178e-09	9.26691e-08	1.21635	up
Capana00g002802	1703	159.293	1422	159.083	1863	185.006	5329	540.273	6966	861.385	3411	361.113	1.68768e-10	1.14398e-08	1.5888	up
Capana00g002886	38	1.68837	38	1.84706	54	2.46948	111	5.43879	136	7.08963	81	4.20568	7.42135e-05	0.00125048	1.22097	up
Capana00g002932	326	13.1496	311	15.242	253	10.779	46	2.01118	30	1.45847	60	2.69429	6.81539e-19	1.29693e-16	-2.37122	down
Capana00g002945	28	1.77868	25	1.9712	20	1.35163	155	10.394	104	7.92472	180	13.0538	1.2881e-14	1.63913e-12	2.30832	up
Capana00g002970	633	48.5257	462	42.707	539	43.714	282	23.188	108	10.5615	210	18.1284	3.69119e-06	9.48731e-05	-1.23897	down
Capana00g002990	58	2.21213	39	1.7712	36	1.52024	260	11.258	359	17.8229	106	5.07581	8.58608e-08	3.32262e-06	1.94359	up
Capana00g003163	35	2.78024	18	1.71738	46	3.80941	151	12.5546	117	11.3052	94	8.28481	3.43406e-07	1.15405e-05	1.63962	up
Capana00g003225	21	0.39404	25	0.446191	25	0.584334	101	1.79297	120	2.09199	112	1.78458	2.29081e-12	2.09322e-10	2.05459	up
Capana00g003273	54	11.4287	52	13.5783	38	8.31271	21	4.66229	8	2.20027	12	2.81938	0.000626243	0.00722443	-1.29269	down
Capana00g003302	2715	78.9236	2369	79.1224	2664	82.4474	1151	34.3181	880	31.6088	1481	44.1173	8.43265e-09	4.14479e-07	-1.02117	down
Capana00g003399	296	58.3292	272	64.954	268	55.5169	126	26.3091	85	21.4679	136	29.8174	5.93639e-08	2.39092e-06	-1.12962	down
Capana00g003400	132	4.45749	112	4.7758	71	2.49112	249	9.00897	339	14.8718	203	7.83015	4.52365e-05	0.000837016	1.21927	up
Capana00g003408	57	5.17341	60	6.65459	59	5.62692	296	28.8294	281	33.1266	217	22.2208	1.31301e-19	2.72345e-17	2.07801	up
Capana00g003411	43	3.1601	24	2.08115	22	1.63669	76	5.91492	119	10.8651	81	6.57962	2.48791e-05	0.000490535	1.44611	up
Capana00g003438	371	67.5123	317	69.4699	183	35.5495	78250	19005.2	205565	60951.1	16819	4526.74	2.0006e-09	1.10953e-07	2.55728	up
Capana00g003486	581	25.767	521	27.6277	639	30.0363	1310	62.1298	1738	95.8272	848	41.7637	1.04689e-05	0.000232738	1.1313	up
Capana00g003520	237	110.216	229	112.679	171	77.4577	93	40.8724	36	22.9185	50	17.0094	9.66376e-07	2.92621e-05	-1.51703	down
Capana00g003552	1473	72.2434	1167	69.59	1237	64.2929	332	16.9658	272	15.9284	548	29.394	9.27979e-11	6.70667e-09	-1.53497	down
Capana00g003591	66	2.54145	54	2.44107	93	3.74272	366	14.6988	249	12.3174	312	13.3517	2.56544e-18	4.66775e-16	2.0364	up
Capana00g003602	251	8.02221	213	7.93522	259	8.96226	108	4.30669	113	4.84392	75	3.01725	7.39818e-07	2.31104e-05	-1.11362	down
Capana00g003613	92	10.2232	79	10.5102	64	7.44532	18	2.11306	17	2.3445	38	4.68758	0.00033389	0.00437494	-1.2631	down
Capana00g003616	361	25.2372	337	28.1684	304	23.9112	133	8.81518	80	6.43188	47	3.53076	5.17124e-08	2.11562e-06	-1.6277	down
Capana00g003666	546	18.9615	465	19.7305	552	20.1204	1133	41.9322	2194	94.5324	572	22.4113	0.000919488	0.00980037	1.14071	up
Capana00g003668	88	9.37273	56	7.36066	44	4.76801	23	2.54656	7	0.89541	16	1.89834	0.000178786	0.0026097	-1.43965	down
Capana00g003671	254	2.37977	229	2.58142	197	1.93375	459	4.35187	575	6.08836	399	4.12225	1.54398e-06	4.39907e-05	1.07428	up
Capana00g003692	332	22.5921	249	20.7642	268	20.1775	120	8.49491	68	5.5424	57	4.35677	4.04628e-09	2.12476e-07	-1.54587	down
Capana00g003796	718	100.197	542	90.7924	279	41.6422	56	8.5446	10	1.48486	77	11.99	5.14564e-08	2.10931e-06	-2.2017	down
Capana00g003817	549	18.1785	420	16.7494	459	16.1252	190	6.73768	149	5.93431	277	10.3715	4.66437e-06	0.000116144	-1.04929	down
Capana00g003839	278	7.29534	245	7.45918	336	8.22238	140	3.66702	54	1.7449	158	4.13378	0.000873945	0.00947588	-1.03676	down
Capana00g003888	4	0.688292	1	0.207545	2	0.358771	295	53.1817	673	145.649	30	5.70762	0.000497462	0.00599556	1.40121	up
Capana00g003957	351	12.9436	341	14.8925	114	4.36433	93	3.6392	69	3.08096	73	3.0272	0.000119026	0.00186609	-1.34823	down
Capana00g004010	18	1.40074	24	2.38063	32	2.85951	4738	412.94	4487	473.454	957	85.7603	8.41438e-17	1.26472e-14	3.49923	up
Capana00g004043	18	0.390585	23	0.585227	7	0.15024	1	0.000244945	1	0.001228	1	7.88869e-06	0.000277447	0.00376624	-1.49625	down
Capana00g004088	160	3.34107	126	3.11121	171	3.73828	365	8.15424	462	11.8689	284	6.66281	2.00679e-07	7.07904e-06	1.26454	up
Capana00g004105	83	2.27147	67	2.19425	92	2.59951	29	0.815074	22	0.729267	43	1.31241	0.000475135	0.00580002	-1.08747	down
Capana00g004262	59	3.24493	67	3.88181	55	2.73485	180	10.3921	126	8.74496	116	8.0546	1.36958e-05	0.000294687	1.14941	up
Capana00g004277	70	3.29169	57	3.2446	50	2.47813	8	0.393679	3	0.17038	5	0.261694	3.73631e-11	2.89174e-09	-2.48638	down
Capana00g004305	1341	21.018	1076	19.7881	1004	15.6291	2174	34.2651	3638	68.6909	2088	36.3137	2.44041e-06	6.5996e-05	1.18504	up
Capana00g004318	20	1.28783	17	1.28784	25	1.45969	122	6.99915	42	2.89648	52	3.54638	0.000266846	0.0036486	1.37297	up
Capana00g004368	208	36.9501	228	49.1447	241	45.2893	128	24.9625	55	12.1676	95	18.8934	5.92036e-05	0.00103892	-1.10005	down
Capana00g004379	104	1.92882	69	1.42173	116	2.1741	331	5.89621	344	7.36333	148	2.91386	2.26281e-05	0.000452605	1.34726	up
Capana00g004461	22	0.68514	5	0.242606	12	0.456306	112	3.14338	299	9.30508	20	0.533428	5.74874e-05	0.00101481	1.7169	up
Capana00g004471	1	0.0621661	2	0.161491	1	0.0653226	37	3.3634	38	3.30206	32	2.17297	1.94154e-11	1.56698e-09	2.81767	up
Capana00g004561	121	4.5301	87	3.91722	89	3.53928	46	1.82825	32	1.50258	47	1.91979	0.000101389	0.00163151	-1.04695	down
Capana00g004587	12	0.275402	8	0.255709	6	0.131437	61	1.63592	45	1.32052	42	1.17521	5.24268e-08	2.14062e-06	2.03955	up
Capana00g004736	131	3.94991	91	3.27026	122	3.92458	287	9.33816	510	18.8358	414	14.0852	1.40656e-10	9.75745e-09	1.72277	up
Capana00g004748	777	53.9247	661	56.2025	371	26.8183	152	11.0266	91	7.72619	237	18.1823	1.9124e-06	5.32442e-05	-1.53585	down
Capana00g004750	701	49.3472	507	43.3587	624	46.0126	267	19.7647	147	12.8937	199	15.4898	6.34475e-13	6.14967e-11	-1.42683	down
Capana00g004794	13	0.313043	15	0.427638	12	0.327034	40	0.963604	51	1.41614	43	1.11649	6.97319e-05	0.00118437	1.43621	up
Capana00g004831	16	2.11057	14	1.77586	19	2.2472	105	16.8792	74	13.3793	78	11.9788	3.83028e-12	3.3952e-10	2.17027	up
Capana00g004877	236	10.8424	209	11.2881	309	14.788	127	5.88591	71	3.7565	77	4.05228	5.93946e-07	1.89825e-05	-1.25901	down
Capana00g004898	2	0.0818716	5	0.213513	2	0.0504446	132	4.81554	52	2.10128	93	4.01861	2.90459e-14	3.48248e-12	3.10931	up
Capana00g004919	150	3.08051	126	3.16937	123	2.70522	32	0.676267	26	0.610297	42	0.939763	8.55749e-11	6.27207e-09	-1.75038	down
Capana00g005058	21	0.821787	12	0.537513	14	0.55718	231	8.90394	139	6.75493	181	7.45717	8.84101e-28	3.74245e-25	3.193	up
Capana00g005071	30	1.23277	40	2.06667	36	1.55227	90	4.01086	53	2.82444	105	4.85664	0.000939337	0.00995083	1.07247	up
Capana00g005096	7	0.743474	10	1.28217	15	1.56986	67	7.59184	278	37.3925	29	3.32361	1.64029e-05	0.00034471	1.83674	up
Capana01g000018	87	5.94947	71	4.94364	75	4.5607	33	1.83832	22	1.38857	39	3.15075	0.00025809	0.00355185	-1.087	down
Capana01g000109	291	9.0233	229	7.69135	209	6.40773	515	16.5624	703	26.3871	647	22.4177	2.86739e-10	1.85861e-08	1.35468	up
Capana01g000150	32	0.67344	49	1.20419	61	1.39904	126	2.84138	136	3.83608	95	2.46082	0.000115903	0.00182402	1.20309	up
Capana01g000176	4	0.195039	2	0.11721	1	0.0508715	27	1.36147	17	0.970235	11	0.596527	0.00078269	0.00866121	1.43074	up
Capana01g000293	150	22.371	124	23.8803	112	17.6384	246	41.0508	232	49.3498	283	48.3336	3.3664e-07	1.13354e-05	1.00421	up
Capana01g000311	1429	60.6157	1271	67.2799	1406	65.1736	589	29.092	563	32.3711	668	33.7164	5.91636e-19	1.13627e-16	-1.07264	down
Capana01g000328	133	6.48951	92	5.34515	185	9.51255	564	29.7397	602	36.3043	347	19.1076	3.81111e-10	2.43231e-08	1.75268	up
Capana01g000331	19	3.53785	10	2.23614	14	2.7194	43	8.51028	31	7.30459	43	8.92231	0.000913811	0.00976018	1.19252	up
Capana01g000359	1771	88.5164	1512	89.0857	1463	73.3698	615	29.2783	333	17.9735	557	31.7754	4.18623e-14	4.77092e-12	-1.50533	down
Capana01g000397	176	5.62232	166	6.4254	172	5.97784	344	11.7049	468	17.4865	330	11.3349	3.444e-07	1.15405e-05	1.15381	up
Capana01g000441	311	14.8966	249	14.4468	198	9.6776	114	5.4814	60	3.25565	102	5.56855	2.10148e-06	5.77335e-05	-1.2484	down
Capana01g000466	233	6.88714	238	8.35016	274	8.46713	105	3.26834	58	2.10215	100	3.30648	3.56951e-08	1.52657e-06	-1.31731	down
Capana01g000467	107	5.39903	76	4.57307	45	0.77717	768	17.8958	1832	41.4581	298	8.892	6.90986e-06	0.00016324	1.91415	up
Capana01g000468	80	12.3989	60	11.2542	66	10.7001	149	24.5622	161	31.262	112	19.5236	5.21855e-05	0.000939611	1.02276	up
Capana01g000469	1	0.244145	0	0	0	0	47	12.2519	44	14.2935	7	1.932	8.90496e-06	0.000202572	1.86881	up
Capana01g000470	2	0.271213	1	0.163654	1	0.141602	82	11.5488	110	18.0092	14	2.1084	4.26771e-08	1.7847e-06	2.33825	up
Capana01g000471	0	0	1	0.183149	0	0	212	34.5938	286	54.9674	68	11.6269	7.16421e-21	1.65111e-18	3.87513	up
Capana01g000504	13	0.906701	12	1.08247	20	1.50516	60	4.81391	71	6.55984	75	6.26018	1.10405e-08	5.25023e-07	1.93142	up
Capana01g000524	371	11.8566	267	10.1683	284	9.59459	687	22.7664	512	19.2768	722	25.4229	1.59791e-10	1.09026e-08	1.09096	up
Capana01g000534	754	26.0092	699	29.6569	905	32.5123	2251	81.3713	1703	71.7348	1370	52.8672	5.08097e-10	3.15537e-08	1.18274	up
Capana01g000541	2911	94.9692	2522	98.389	3373	115.906	1340	46.2747	1094	43.9411	332	12.4869	0.000123022	0.00191283	-1.28726	down
Capana01g000572	27	3.73646	19	3.43023	29	4.26513	63	9.47199	40	8.21394	89	13.8998	0.000901814	0.00967189	1.14925	up
Capana01g000638	76	4.82395	40	2.56738	95	6.40309	424	29.2673	276	20.3642	244	17.2671	2.9413e-11	2.31093e-09	1.95932	up
Capana01g000749	5	0.102391	27	0.740937	69	1.71713	1	3.35211e-12	1	0.000214848	1	0.000664711	0.000588226	0.00686605	-1.38401	down
Capana01g000815	59	1.03484	30	0.637459	38	0.685758	96	1.73863	69	1.42401	159	3.15787	0.000637407	0.00731256	1.16635	up
Capana01g000966	108	2.63561	105	3.07226	101	2.75696	267	6.96021	150	4.4272	308	7.90775	1.77884e-05	0.000368498	1.1346	up
Capana01g001061	25	0.856493	37	2.50132	37	1.52001	177	9.67818	73	2.62823	81	4.82256	7.91634e-05	0.00131782	1.39905	up
Capana01g001108	4	0.121288	13	0.552191	9	0.354166	48	1.78804	39	1.81683	38	1.61651	0.000153629	0.00229415	1.54211	up
Capana01g001150	13	0.404036	22	0.871881	8	0.255658	60	1.96676	41	1.43918	47	1.50768	0.000536982	0.00638286	1.33105	up
Capana01g001154	139	4.74325	140	5.80277	151	5.38923	328	11.8611	605	24.8517	453	17.2855	3.19588e-09	1.68674e-07	1.59236	up
Capana01g001189	126	3.15444	88	2.61183	112	2.9231	304	8.04514	543	16.5922	245	7.10704	3.24072e-07	1.09477e-05	1.5813	up
Capana01g001210	1153	30.0762	1012	31.5203	1141	31.3803	594	16.4462	358	11.4656	571	16.6173	9.1556e-09	4.44743e-07	-1.00881	down
Capana01g001264	2	0.0993554	1	0.0600075	1	0.0519831	263	13.6275	74	4.33657	162	8.94252	5.55339e-24	1.59984e-21	4.06472	up
Capana01g001270	1380	53.209	1121	51.3844	968	39.5322	4609	183.512	4320	196.148	1843	78.016	2.02745e-07	7.13978e-06	1.49359	up
Capana01g001347	34	0.970778	9	0.311633	23	0.659245	89	2.69252	91	3.39691	83	2.64201	2.40486e-06	6.52048e-05	1.68009	up
Capana01g001394	1380	114.867	1053	105.734	1337	116.081	397	35.3758	274	29.6027	432	39.002	3.53454e-22	8.94065e-20	-1.6324	down
Capana01g001467	57	4.77693	55	5.5461	105	9.28938	219	19.63	262	27.4154	119	11.1866	0.000165588	0.00243764	1.26433	up
Capana01g001481	16	0.598782	15	0.762868	22	0.911902	133	4.26925	100	4.79714	239	7.9207	6.41064e-14	7.07285e-12	2.60765	up
Capana01g001488	514	47.4987	467	48.9386	274	24.086	59	6.36492	38	4.27017	85	8.29836	8.41273e-14	9.08838e-12	-2.30153	down
Capana01g001489	1317	162.882	983	146.545	1127	145.872	468	62.1001	230	37.0746	721	99.6527	0.000440462	0.00547832	-1.03849	down
Capana01g001525	9	1.90557	5	1.28648	5	1.11374	50	11.2782	72	19.1418	20	4.76587	1.40191e-05	0.000300397	1.80975	up
Capana01g001532	12355	1156.68	10857	1222.95	10865	1063.81	32832	3278.54	29093	3570.4	42638	4308.35	8.79679e-26	3.0926e-23	1.63412	up
Capana01g001611	79	1.35132	79	1.85019	50	1.26976	146	2.58179	200	3.39167	138	2.31956	0.000138894	0.00211465	1.12766	up
Capana01g001681	11758	1002.95	10327	1040.63	11767	1035.72	4673	410.867	2968	333.574	6164	579.71	1.03829e-07	3.92997e-06	-1.14411	down
Capana01g001690	164	2.73757	83	1.73384	138	2.46053	1075	16.3373	2151	36.4473	596	10.0047	3.365e-14	3.89927e-12	2.68136	up
Capana01g001779	35	0.814863	18	0.349763	23	0.727361	79	1.34447	69	2.01373	65	1.15125	1.47704e-05	0.000313902	1.35324	up
Capana01g001836	0	0	4	0.175789	3	0.146458	20	1.01947	26	1.50669	21	1.1375	2.52869e-05	0.000498102	1.79342	up
Capana01g001887	706	10.6644	576	10.345	720	11.5436	2263	36.5323	1375	25.0955	1971	32.7039	1.02426e-19	2.16788e-17	1.49561	up
Capana01g001926	5	0.446857	0	0	5	0.463891	20	1.82292	41	4.66423	17	1.65469	0.0005427	0.00641773	1.47553	up
Capana01g001931	1383	217.607	1143	221.398	1283	209.458	425	72.5823	109	21.5857	598	106.863	0.000215103	0.00305175	-1.3178	down
Capana01g002013	369	10.2092	322	10.8872	311	9.4218	98	2.8942	74	2.56799	89	2.82957	3.28435e-22	8.41038e-20	-1.77962	down
Capana01g002023	31	0.727732	46	1.27639	20	0.495855	195	4.76023	53	1.48533	112	2.91015	0.000508838	0.00608669	1.35219	up
Capana01g002195	3	0.171309	3	0.112011	4	0.194857	19	0.919913	22	1.23141	17	0.833219	0.000135414	0.00207594	1.61263	up
Capana01g002270	9	0.402354	8	0.735025	18	0.799565	119	6.45676	77	4.8877	14	0.701782	0.000535068	0.00636375	1.46827	up
Capana01g002354	88	10.2289	78	8.90164	78	5.04382	204	14.7741	137	21.1857	181	13.9604	3.67586e-07	1.21991e-05	1.09733	up
Capana01g002421	6	0.305815	2	0.121869	2	0.105664	113	5.83125	197	11.541	34	1.86787	2.689e-10	1.75394e-08	2.67001	up
Capana01g002476	166	8.83762	160	10.1011	131	6.90127	3351	181.048	6581	417.345	1116	63.9654	1.24063e-09	7.33136e-08	2.55645	up
Capana01g002505	0	0	0	0	0	0	4546	112.871	2247	63.5307	2361	61.0521	7.80288e-133	3.23695e-129	8.19319	up
Capana01g002551	93	11.4269	84	12.5665	67	8.59455	6	0.762882	3	0.443303	3	0.407859	1.61418e-17	2.63633e-15	-3.14376	down
Capana01g002604	109	3.84444	118	4.91344	87	3.21212	18	0.628234	19	0.76368	41	1.57222	7.42116e-06	0.000173344	-1.57424	down
Capana01g002681	44	1.83329	38	1.99996	51	2.31704	186	8.8361	164	7.10861	114	5.39308	7.36113e-10	4.46446e-08	1.68323	up
Capana01g002704	132	6.99883	133	8.41931	111	6.0587	38	2.0537	30	1.82796	45	2.63006	4.38065e-08	1.82457e-06	-1.48502	down
Capana01g002736	34	1.29687	32	1.48908	27	1.01313	1037	42.6651	1011	47.5574	533	22.7509	2.95826e-50	2.66784e-47	4.24226	up
Capana01g002771	261	13.5101	208	13.039	168	9.186	103	5.69563	30	1.96085	92	5.37607	0.000668073	0.00758465	-1.16104	down
Capana01g002797	29	2.32083	29	2.82575	54	4.53662	156	13.3565	225	22.6819	68	6.09051	5.41237e-05	0.000965926	1.52996	up
Capana01g002809	153	8.0371	170	11.1998	111	6.31275	53	3.16403	7	0.483045	31	1.75528	0.000193828	0.00279971	-1.49551	down
Capana01g002948	40	2.56063	39	3.07014	33	2.24177	8	0.556261	2	0.16496	3	0.218711	1.2484e-06	3.65739e-05	-1.96826	down
Capana01g002961	33	3.23833	33	3.90195	31	3.21825	8	0.847859	10	1.25596	7	0.782117	0.000441281	0.00547832	-1.34581	down
Capana01g002974	1	0.0933895	0	0	0	0	5129	362.352	4644	394.009	2009	156.232	3.3004e-116	8.5571e-113	8.00285	up
Capana01g003063	13	0.879285	19	1.56541	6	0.431967	129	5.73806	138	5.01063	16	1.21963	0.000368822	0.00473691	1.51749	up
Capana01g003076	605	13.2568	474	12.4817	525	12.2236	1366	32.5078	1954	53.3588	709	17.5717	4.6166e-05	0.000851177	1.22536	up
Capana01g003144	221	5.17168	204	5.43523	145	3.42713	535	12.6656	765	21.164	289	7.93476	4.86795e-05	0.000891183	1.30397	up
Capana01g003235	103	10.2689	94	12.9659	134	15.6035	222	23.3081	303	37.3574	421	49.785	3.01896e-07	1.03162e-05	1.41447	up
Capana01g003241	101	5.01794	104	5.75243	78	3.82942	639	30.6064	234	11.7519	442	21.3204	1.33491e-10	9.29149e-09	1.93495	up
Capana01g003346	81	2.36169	50	1.88109	66	2.51438	102	3.13966	183	6.78568	206	7.17889	8.2214e-05	0.00136205	1.23069	up
Capana01g003355	758	23.2249	648	23.6843	553	17.8705	176	5.96388	120	4.69232	277	10.0842	1.79491e-08	8.20043e-07	-1.51604	down
Capana01g003373	617	17.6267	591	20.8715	646	20.4343	274	9.4238	179	6.7191	365	11.5282	9.39156e-06	0.000211969	-1.02804	down
Capana01g003388	35	5.82831	30	5.9831	10	1.75135	0	0	0	0	0	0	5.97062e-06	0.000144914	-1.91442	down
Capana01g003488	73	3.43071	50	2.47208	68	3.17801	807	39.8026	471	28.5349	337	16.7382	9.63997e-22	2.32503e-19	2.75756	up
Capana01g003531	18	2.94102	17	3.33182	8	1.37367	79	13.7071	44	9.06909	37	6.76545	0.000303245	0.00405474	1.39445	up
Capana01g003607	1951	27.4375	1612	28.4041	1930	30.7707	4882	68.9894	5738	89.598	2534	40.3146	4.22632e-06	0.000106129	1.20993	up
Capana01g003629	30	1.3677	12	0.658986	23	1.10822	2	0.0975969	2	0.114417	4	0.203431	0.00050883	0.00608669	-1.48197	down
Capana01g003645	36	0.483822	52	0.836988	55	0.77997	1630	23.3698	2855	48.552	525	7.77479	2.79727e-11	2.23158e-09	2.79927	up
Capana01g003696	0	0	2	0.0383322	0	0	109	3.43856	30	1.10802	37	1.2394	1.24359e-10	8.74389e-09	2.73497	up
Capana01g003818	22	0.285164	22	0.366818	31	0.47018	71	0.955753	43	3.98798	76	1.11824	0.000469483	0.00575533	1.15414	up
Capana01g003955	35	2.86861	28	3.39345	38	3.64441	91	8.49569	66	7.53167	63	6.6472	0.000172799	0.00253121	1.07888	up
Capana01g003981	308	24.2244	245	22.3768	328	27.9961	596	50.2615	889	79.2757	372	28.7217	0.000477153	0.00581157	1.02201	up
Capana01g003998	153	5.90898	106	4.05602	110	4.26408	0	0	0	0	0	0	6.69788e-32	3.23087e-29	-4.54261	down
Capana01g004035	42	0.982463	20	0.508389	27	0.631189	75	1.65599	48	1.31311	78	1.82647	0.000943292	0.00997236	1.07683	up
Capana01g004077	15	0.564951	16	0.717933	21	0.835134	53	1.96775	62	2.49562	47	1.81113	3.43371e-05	0.000652216	1.41251	up
Capana01g004108	3	0.40567	6	0.82693	0	0	1010	139.358	1712	275.312	516	76.6239	4.38819e-11	3.32189e-09	2.81269	up
Capana01g004201	8763	360.494	7621	376.949	9727	416.359	4728	205.875	3105	159.642	2438	116.227	1.12009e-08	5.30429e-07	-1.19515	down
Capana01g004289	0	0	6	0.0966567	3	0.034039	511	7.68962	1411	25.0268	217	3.44743	0.000393964	0.00500098	1.42746	up
Capana01g004301	0	0	0	0	1	0.0384346	79	3.06045	268	11.9564	46	1.86001	4.73495e-12	4.17925e-10	2.94608	up
Capana01g004312	190	3.14303	172	3.54773	177	3.12679	636	11.6618	495	10.1657	420	8.08134	4.52036e-16	6.55673e-14	1.52609	up
Capana01g004322	132	8.43009	93	7.19453	124	8.30276	35	2.36897	38	2.96649	49	3.55039	1.54307e-06	4.39907e-05	-1.27059	down
Capana01g004441	165	8.62812	165	10.3305	134	7.31378	76	4.22478	20	1.25384	29	1.71506	9.63256e-05	0.00156705	-1.4181	down
Capana01g004442	40	1.18718	33	2.85609	40	1.95924	93	3.36215	104	4.78981	65	2.49279	0.000142654	0.00216295	1.14227	up
Capana01g004486	68	4.86891	31	2.36299	31	2.58361	306	24.0186	365	30.8319	548	45.9252	1.77484e-19	3.64492e-17	2.81843	up
Capana02g000008	164	5.87189	195	8.38273	191	7.17807	574	21.5584	758	33.6312	297	11.8726	6.27427e-06	0.000150801	1.39603	up
Capana02g000053	7292	238.547	6331	245.736	5719	196.655	2778	94.7182	1477	58.7422	2607	93.7558	5.25797e-11	3.95148e-09	-1.3483	down
Capana02g000402	133	9.29639	113	9.50753	133	10.201	799	61.1868	1238	112.364	222	18.4115	2.08954e-07	7.33355e-06	1.9607	up
Capana02g000442	121	2.49327	99	2.23389	84	1.81264	313	7.02555	523	12.8325	172	4.10857	1.92939e-05	0.000393892	1.46759	up
Capana02g000640	22	1.01867	14	0.834945	33	1.63753	78	4.50741	126	7.88467	67	3.96199	5.89112e-06	0.00014342	1.64047	up
Capana02g000687	974	52.7429	847	55.4461	994	56.3255	591	33.1389	129	8.14017	340	20.5765	0.000903335	0.00967819	-1.11163	down
Capana02g000721	124	6.99706	116	7.05766	172	10.4844	48	2.99838	26	1.94631	55	3.20951	5.22397e-06	0.000129303	-1.37614	down
Capana02g000746	85	3.80181	55	2.77908	96	3.35991	214	8.01266	234	10.0811	155	5.88768	1.20753e-06	3.55272e-05	1.30373	up
Capana02g000904	2	0.0584338	2	0.0711049	0	0	358	7.35845	695	16.6921	147	3.5237	1.76029e-26	6.4056e-24	4.33434	up
Capana02g000917	68	4.53836	67	6.67524	82	5.6278	183	13.7382	187	19.2746	185	14.5993	2.02942e-10	1.35351e-08	1.34356	up
Capana02g001083	763	15.6504	687	17.0458	598	12.9284	231	4.99628	101	2.50597	242	5.51617	6.49085e-09	3.29983e-07	-1.58015	down
Capana02g001094	647	32.6815	477	31.8177	290	18.1714	221	15.8276	49	6.85886	121	9.93239	0.000142991	0.00216536	-1.38359	down
Capana02g001118	9	0.533965	3	0.271465	10	0.78078	101	7.33809	272	23.1491	9	0.766797	8.3668e-05	0.00138282	1.66919	up
Capana02g001141	91	16.1051	89	19.1712	63	11.7437	17	3.271	5	1.13146	28	5.6029	0.000146954	0.00220831	-1.51137	down
Capana02g001234	81	6.45024	70	6.74427	54	4.53959	20	1.69501	18	1.77193	32	2.854	0.000341139	0.00444746	-1.20217	down
Capana02g001282	62	1.27924	57	1.42552	41	0.890009	20	0.439782	17	0.43099	11	0.255503	0.00025402	0.00350791	-1.29738	down
Capana02g001389	17	1.38328	13	1.26931	19	1.62573	479	41.2595	619	64.5734	283	25.3744	7.34901e-37	4.48333e-34	4.07223	up
Capana02g001424	51	1.30312	54	1.56198	62	1.65511	22	0.571107	15	0.721281	13	0.360345	3.19311e-05	0.000611555	-1.41309	down
Capana02g001557	764	16.1383	659	17.0844	643	14.6669	1609	36.3873	2538	65.9779	1028	23.9791	1.70807e-05	0.000356426	1.23973	up
Capana02g001579	625	28.0852	509	36.4523	406	20.976	1875	98.7628	786	52.7386	2316	128.079	4.75483e-07	1.54101e-05	1.50031	up
Capana02g001618	59	1.09716	39	0.862299	39	0.779985	116	2.32039	161	3.63396	103	2.16166	4.22367e-06	0.000106129	1.3772	up
Capana02g001628	128	6.87593	99	6.3745	56	3.13626	6	0.328118	5	0.309508	7	0.41085	1.47817e-13	1.54072e-11	-2.80283	down
Capana02g001642	253	9.51635	258	11.6692	297	11.8028	81	3.23971	39	1.77749	102	4.2413	9.37089e-08	3.573e-06	-1.55797	down
Capana02g001663	8	0.260503	3	0.120322	8	0.274752	46	1.51578	104	3.94853	17	0.598606	5.96229e-05	0.00104275	1.70726	up
Capana02g001674	185	6.59425	182	7.81516	144	5.37951	453	16.846	395	16.8609	579	23.162	9.26826e-12	7.9112e-10	1.44782	up
Capana02g001722	67	1.79744	67	2.07866	57	1.65054	122	3.3728	139	4.47581	127	3.59442	2.74447e-05	0.00053552	1.02452	up
Capana02g001743	342	7.3765	313	8.36967	316	6.85681	139	3.0873	104	2.67543	191	4.50077	1.01711e-05	0.000226736	-1.01421	down
Capana02g001799	206	11.4825	177	11.8719	302	17.6152	8	0.371457	3	0.143098	2	0.129796	1.55484e-37	9.77287e-35	-4.45578	down
Capana02g001806	477	21.3404	414	22.3374	469	22.0729	159	7.46407	159	8.62185	164	8.11139	2.88067e-20	6.35648e-18	-1.37218	down
Capana02g001814	268	7.5592	220	7.31772	267	7.85668	904	26.8763	786	28.4976	531	17.109	7.11212e-13	6.86138e-11	1.53374	up
Capana02g001832	60	3.9441	59	4.9619	39	3.78888	160	10.7706	104	8.0011	109	7.78712	6.88476e-05	0.00117052	1.13573	up
Capana02g001846	4	0.1652	1	0.0500929	5	0.30593	162	6.98542	160	7.78947	81	3.71244	7.97073e-23	2.14713e-20	3.75317	up
Capana02g001869	72	2.29426	75	2.64888	88	2.82268	237	7.309	303	10.7886	103	3.3606	0.000331114	0.00434682	1.23169	up
Capana02g001898	222	31.8688	206	34.8688	165	24.7086	63	9.60601	40	7.31489	68	10.7932	1.3061e-09	7.67453e-08	-1.57261	down
Capana02g001926	0	0	5	0.343419	5	0.289153	55	3.25032	12	0.885902	60	3.66855	0.000147135	0.00220831	1.61838	up
Capana02g001991	28	1.01433	28	1.31593	21	0.850778	124	5.33235	115	5.61532	136	5.77982	1.17751e-14	1.51701e-12	2.13381	up
Capana02g002069	111	15.9535	105	19.9644	125	19.1343	18	2.50539	9	1.95348	40	6.73264	1.21386e-05	0.00026531	-1.6626	down
Capana02g002071	53	2.77227	26	1.46452	69	3.54575	220	10.6022	159	8.65642	174	9.42155	1.08916e-08	5.19341e-07	1.72635	up
Capana02g002093	479	12.517	421	13.1694	402	10.9875	2393	64.1088	1793	52.7768	1545	44.6962	1.52343e-33	8.1023e-31	2.11371	up
Capana02g002095	3	0.193998	2	0.157386	5	0.3411	15	1.03013	24	1.97884	15	1.09221	0.000782942	0.00866121	1.4278	up
Capana02g002162	78	4.79708	60	4.49878	63	3.90454	150	9.68646	229	18.219	101	6.99758	0.000503318	0.00604156	1.1226	up
Capana02g002230	902	25.4557	766	25.6073	531	15.8855	415	12.3284	94	3.24129	234	7.29826	0.000455457	0.00560658	-1.21576	down
Capana02g002316	75	2.77083	69	3.04303	97	3.7662	307	12.1078	294	13.6009	85	3.56215	0.000828639	0.00907478	1.21597	up
Capana02g002383	1059	22.854	856	22.6755	1063	24.3527	478	10.9356	295	7.80351	394	9.30064	2.13689e-14	2.62269e-12	-1.23804	down
Capana02g002389	1168	168.396	944	169.642	1189	182.066	616	98.8023	263	51.4915	582	97.0575	5.94243e-05	0.00104102	-1.01033	down
Capana02g002393	1156	19.118	924	18.1467	824	14.2591	2041	35.3879	2889	59.0491	1126	20.4775	0.000640363	0.00734241	1.00166	up
Capana02g002404	148	4.28456	155	5.33423	114	3.47864	2271	69.2346	3837	135.31	1198	38.4651	3.83872e-25	1.26385e-22	3.4303	up
Capana02g002422	6	0.127457	13	0.329074	11	0.244898	123	2.79932	267	7.09319	47	1.13736	1.78953e-08	8.19389e-07	2.34103	up
Capana02g002461	125	4.64566	125	5.63997	99	3.87223	60	2.32127	43	1.91048	37	1.52414	6.59577e-05	0.00112786	-1.10625	down
Capana02g002477	222	20.0609	178	19.3185	181	17.2218	65	6.27966	57	6.57013	98	9.84573	1.89204e-06	5.27481e-05	-1.1991	down
Capana02g002479	989	100.234	851	102.316	859	91.2283	310	33.2815	94	11.936	430	48.0757	0.000127821	0.00197856	-1.3123	down
Capana02g002512	18	0.5009	6	0.188284	18	0.53961	93	2.74882	44	1.5279	62	1.89366	1.8989e-05	0.0003892	1.65808	up
Capana02g002516	596	32.0523	527	40.7102	540	30.3197	176	9.92806	138	9.03615	361	21.0617	0.000342306	0.00445707	-1.06151	down
Capana02g002526	183	13.9686	126	12.1121	99	7.68643	1284	100.813	205	19.4224	227	18.4453	0.000662216	0.00753879	1.37655	up
Capana02g002535	233	9.82893	292	14.5074	316	13.5322	1193	52.6198	1735	87.4656	842	39.7499	1.36549e-12	1.27581e-10	1.97843	up
Capana02g002541	27	2.69314	21	2.4698	20	2.07789	1	0.106327	0	0	0	0	1.94292e-07	6.92441e-06	-2.22101	down
Capana02g002561	17	0.242091	19	0.286794	22	0.306139	99	1.34479	97	1.5359	130	1.8943	3.13884e-14	3.67829e-12	2.26388	up
Capana02g002584	125	2.85927	80	2.27104	130	3.39719	30	0.734156	11	0.26334	33	0.929746	1.8013e-06	5.05583e-05	-1.67334	down
Capana02g002586	1012	57.9914	803	55.4057	309	18.5752	157	9.54692	51	3.59067	173	11.0602	1.27437e-06	3.7125e-05	-1.80456	down
Capana02g002620	25	1.63516	34	1.98188	50	2.27417	216	11.7237	473	31.0078	26	1.26377	0.00050736	0.00608356	1.47977	up
Capana02g002632	36	1.36732	39	1.7838	31	1.23884	115	4.62713	127	5.8995	52	2.21667	0.00050772	0.00608356	1.22364	up
Capana02g002657	133	7.10151	146	9.03736	180	9.38169	85	4.37978	33	2.26912	55	2.73165	0.000146854	0.00220831	-1.16476	down
Capana02g002660	994	41.1734	786	39.0714	997	43.8221	446	20.0609	236	12.8142	266	12.4763	4.80283e-11	3.62255e-09	-1.39016	down
Capana02g002704	13	1.21468	17	1.98028	17	1.69167	74	7.57016	52	6.58565	30	3.20898	0.000451906	0.00558275	1.32156	up
Capana02g002763	95	5.1341	91	5.86825	51	2.88247	22	1.2397	4	0.262437	18	1.07586	6.00564e-05	0.00104919	-1.61077	down
Capana02g002776	1	0.0427067	2	0.102579	0	0	88	3.85076	40	2.0219	15	0.668114	1.28223e-06	3.72493e-05	2.06216	up
Capana02g002823	40	0.9353	32	0.904311	26	0.636639	67	1.58146	86	2.27258	96	2.42935	6.60283e-05	0.00112814	1.23129	up
Capana02g002840	36	1.34608	38	1.44002	40	1.34527	162	6.75251	207	8.74544	104	3.5441	6.87151e-09	3.45944e-07	1.81839	up
Capana02g002870	54	3.4555	57	4.46969	86	6.51127	470	35.1851	249	20.8972	559	40.7017	4.67261e-16	6.7305e-14	2.3818	up
Capana02g002911	182	8.33417	118	5.94125	101	4.32926	28	1.24298	5	0.280374	12	0.506367	3.95793e-08	1.67542e-06	-2.16912	down
Capana02g002921	1	0.340386	2	0.152706	0	0	29	1.89104	25	1.9714	7	0.419701	0.000803784	0.008854	1.38977	up
Capana02g002986	50	5.91891	52	8.77535	60	5.46174	396	20.0584	379	16.7253	237	10.9207	1.43087e-20	3.226e-18	2.44454	up
Capana02g002991	149	6.52268	134	6.35969	157	7.2497	460	25.093	332	17.7863	320	17.3977	9.35385e-13	8.9409e-11	1.3411	up
Capana02g003021	1864	65.8539	1441	61.1634	1979	73.6503	7497	286.788	3826	173.376	3498	139.446	4.47306e-09	2.31644e-07	1.4164	up
Capana02g003081	1141	11.2923	1039	12.3549	922	9.67738	2122	21.9585	3604	42.6979	1323	14.5296	0.000313244	0.00414634	1.09477	up
Capana02g003100	924	53.6702	678	47.4646	519	31.714	325	19.6891	265	19.3727	239	15.3037	1.29346e-07	4.79088e-06	-1.18569	down
Capana02g003108	230	9.06657	199	9.39082	225	10.1639	62	2.67001	87	4.31702	120	5.72034	7.76548e-05	0.00129687	-1.05519	down
Capana02g003155	9	1.13601	12	1.83855	12	1.60872	93	12.8556	38	6.62358	38	5.43447	1.10259e-05	0.000244075	1.70638	up
Capana02g003251	65	3.78659	76	5.61333	86	5.54299	24	1.54662	21	1.51414	29	1.85026	1.49132e-05	0.000316289	-1.34276	down
Capana02g003253	7	0.366667	2	0.162301	2	0.135885	117	8.01035	162	13.1649	48	3.48183	1.76552e-13	1.81289e-11	3.03164	up
Capana02g003277	68	2.09909	48	1.6993	58	1.81355	135	4.25209	164	6.02987	87	2.89996	0.000338381	0.00441705	1.07996	up
Capana02g003347	567	40.049	509	44.0634	467	35.1138	251	18.6113	150	15.3854	212	16.3817	5.76689e-10	3.53896e-08	-1.20217	down
Capana02g003352	2356	109.102	1939	110.342	2743	134.259	1301	63.7436	850	47.9766	519	26.4451	7.04758e-06	0.000165924	-1.18433	down
Capana02g003390	562	35.3145	406	30.4724	460	30.2353	246	16.3392	135	10.5664	244	17.052	2.51475e-06	6.76535e-05	-1.04149	down
Capana02g003453	8276	1047.06	6926	1072.3	5137	678.218	3243	435.696	1366	211.976	2789	388.545	1.58121e-06	4.49898e-05	-1.25948	down
Capana02g003503	48	2.13999	33	1.68866	31	1.39762	206	9.53816	177	9.44143	118	5.82582	2.9345e-11	2.31093e-09	1.95711	up
Capana02g003515	37	1.83057	36	1.855	43	2.0421	164	8.9899	131	7.68537	48	2.41575	0.000633752	0.00728674	1.25294	up
Capana02g003549	125	7.52688	87	6.37493	104	6.64582	256	16.3541	348	24.9284	155	10.6005	0.000111395	0.00176783	1.16981	up
Capana02g003614	542	19.7275	457	18.5364	357	12.9883	239	8.47619	53	2.15883	145	5.87852	0.000318296	0.00420516	-1.2614	down
Capana02g003633	338	13.4155	304	13.4368	364	14.3501	219	9.63757	97	4.74925	117	4.98983	7.75908e-05	0.00129685	-1.03919	down
Capana02g003646	204	14.4457	204	17.3549	166	12.4083	432	32.0035	623	55.4002	408	32.2963	1.61007e-07	5.84868e-06	1.30474	up
Capana02g003647	89	6.99877	77	6.92498	103	9.33663	436	30.8611	362	28.7955	147	12.5608	2.48451e-06	6.71011e-05	1.54918	up
Capana03g000026	85	1.51358	87	1.91665	102	1.9337	192	3.69909	201	4.4291	197	3.99319	7.21992e-08	2.85793e-06	1.12262	up
Capana03g000100	992	31.5804	814	30.9207	641	19.737	480	15.7125	221	7.62511	380	14.3163	5.62539e-05	0.000996428	-1.01555	down
Capana03g000134	217	12.6446	186	13.085	290	17.6858	134	8.32237	68	4.91485	81	5.27915	3.99531e-05	0.000749961	-1.09674	down
Capana03g000144	656	22.0406	591	23.839	583	20.6881	306	10.9859	183	7.72425	294	10.8572	8.5682e-09	4.19155e-07	-1.10169	down
Capana03g000156	91	3.4687	60	2.77255	104	4.17877	26	1.05212	12	0.559026	23	0.986016	9.50026e-07	2.88936e-05	-1.62808	down
Capana03g000292	167	4.70665	146	5.62817	196	6.02553	453	13.4336	420	16.0975	376	11.2786	3.32456e-14	3.87405e-12	1.31812	up
Capana03g000340	109	3.20418	111	4.26534	101	3.36056	340	11.0432	160	6.08849	226	7.57625	3.15529e-05	0.00060543	1.09694	up
Capana03g000348	89	3.54872	82	3.95219	48	2.00337	27	1.12161	14	0.664171	22	0.979216	8.41673e-05	0.00138886	-1.38233	down
Capana03g000358	3751	124.91	3274	128.982	3209	110.221	1324	46.0592	730	29.7648	2299	83.8551	0.000589095	0.00687234	-1.0103	down
Capana03g000421	4458	111.51	3670	113.135	4371	117.983	1763	45.3175	1688	53.9355	2274	59.4195	1.77496e-12	1.64358e-10	-1.01446	down
Capana03g000448	723	114.697	617	118.556	448	72.8556	314	53.1129	54	11.1653	142	25.003	0.000337456	0.00440981	-1.33065	down
Capana03g000482	73	7.95845	55	6.56248	56	5.11211	213	25.04	205	30.9379	136	15.6363	6.83292e-09	3.44838e-07	1.52415	up
Capana03g000501	19	0.286055	22	0.415829	36	0.582507	80	1.31498	64	1.20407	60	1.05708	0.000164416	0.0024221	1.23618	up
Capana03g000510	317	8.9803	240	8.17456	390	11.6474	123	3.59274	176	5.85007	76	2.32331	0.000598517	0.00696267	-1.04524	down
Capana03g000557	536	22.6525	493	24.8555	477	20.8594	1398	60.2613	948	47.389	718	31.7526	5.63833e-06	0.000138896	1.01093	up
Capana03g000656	58	5.95229	56	7.02128	40	4.41495	242	26.5309	156	20.1923	100	11.2795	6.38847e-06	0.000153013	1.45985	up
Capana03g000705	322	14.413	272	14.8423	245	11.1179	1413	74.7938	733	44.0185	640	35.5721	9.31577e-10	5.61709e-08	1.60294	up
Capana03g000708	11	0.625382	7	0.527831	11	0.718145	91	5.99608	29	2.14287	28	2.36262	9.72292e-05	0.00158051	1.59668	up
Capana03g000768	8	0.992188	6	0.914522	10	1.30091	77	10.0538	22	3.43371	67	9.27174	3.83782e-06	9.80345e-05	1.8676	up
Capana03g000783	1291	954.726	1074	921.396	1401	1099.05	348	288.414	238	299.704	394	320.542	1.40473e-22	3.68821e-20	-1.78332	down
Capana03g000788	335	19.0327	291	19.9141	240	14.6315	110	6.42749	32	2.16225	132	8.25293	0.000303709	0.00405637	-1.2683	down
Capana03g000792	238	11.7737	160	9.21406	126	6.51996	418	20.8063	227	13.0194	528	26.976	0.000346354	0.00449286	1.06399	up
Capana03g000831	113	1.56695	89	1.57302	71	1.05291	49	0.742276	16	0.284323	27	0.414261	0.00061415	0.00712854	-1.21012	down
Capana03g000903	6	0.186485	6	0.339911	11	0.363432	534	19.5876	772	32.9571	396	15.3808	9.14973e-53	8.62653e-50	5.09149	up
Capana03g000978	728	31.1133	570	30.3908	635	29.1553	281	12.8795	165	8.5606	358	25.1001	4.97408e-06	0.00012356	-1.09755	down
Capana03g001059	206	5.69072	213	7.01534	178	5.18392	118	3.48491	46	1.59256	94	2.90193	0.000693201	0.00783136	-1.00827	down
Capana03g001086	10	0.4161	15	0.774514	17	0.788546	54	2.64013	58	3.35439	66	3.34954	7.48394e-07	2.33081e-05	1.72675	up
Capana03g001099	49	2.44081	54	2.06051	28	1.2622	14	3.56258	3	0.137357	7	0.468858	0.00022935	0.00322084	-1.53483	down
Capana03g001107	336	7.68988	362	10.0664	339	9.18353	186	3.95936	99	2.55211	176	4.38513	1.47087e-05	0.00031375	-1.02909	down
Capana03g001137	88	4.34092	65	3.86406	48	2.61358	2469	141.805	5321	353.097	770	46.6218	1.42454e-09	8.27672e-08	2.57664	up
Capana03g001192	4	0.0802443	2	0.0480801	5	0.105623	86	1.80782	53	1.27709	43	0.961973	1.0169e-12	9.63126e-11	2.80556	up
Capana03g001209	464	23.6603	363	22.8935	236	12.8032	180	9.88646	33	2.27174	80	4.56205	0.00039874	0.00504616	-1.33856	down
Capana03g001236	11	0.219826	7	0.15841	7	0.162482	44	1.12503	76	2.04505	22	0.534672	2.78331e-05	0.000539546	1.73002	up
Capana03g001237	35	4.66265	40	6.49532	39	5.43894	262	37.1199	261	46.1331	128	19.0477	5.18162e-12	4.5349e-10	2.17228	up
Capana03g001242	51	12.7372	57	16.2047	80	20.3065	524	130.613	503	159.663	238	67.8815	1.26446e-14	1.61897e-12	2.39514	up
Capana03g001294	5572	250.574	4642	249.878	4283	202.503	960	44.9174	738	39.7782	799	39.4633	1.38616e-70	2.39598e-67	-2.40312	down
Capana03g001314	840	57.7418	680	55.6314	454	32.6726	214	15.7757	80	6.92986	346	26.5883	0.000546719	0.00644687	-1.22473	down
Capana03g001323	140	4.22579	105	3.70417	125	3.84501	295	9.30076	207	7.46922	495	16.2496	5.28867e-06	0.000130748	1.31339	up
Capana03g001346	128	5.27051	108	5.42254	116	5.05627	28	1.22883	9	0.478678	26	1.19814	5.23616e-09	2.68169e-07	-1.97503	down
Capana03g001347	139	5.51342	80	3.86767	117	4.91363	29	1.22318	14	0.715943	17	0.752232	1.60619e-10	1.09232e-08	-2.02227	down
Capana03g001352	790	40.1267	662	41.0064	1269	67.5589	291	15.573	242	15.4644	115	6.54736	4.77854e-08	1.97837e-06	-1.6794	down
Capana03g001353	114	2.62648	88	2.31509	100	2.30864	524	12.3434	903	25.8339	329	8.15975	7.79383e-12	6.70786e-10	2.2041	up
Capana03g001359	1741	93.7596	1442	94.587	2346	132.251	779	44.0299	427	28.616	244	14.7426	2.86683e-07	9.81251e-06	-1.57784	down
Capana03g001379	50	2.79576	45	3.02781	82	4.79393	635	37.7261	1610	111.681	264	16.7942	1.68311e-11	1.37445e-09	2.6648	up
Capana03g001469	4650	481.665	4167	539.064	3937	433.856	858	95.2405	463	64.977	1255	145.013	9.27145e-14	9.9128e-12	-1.99834	down
Capana03g001476	2	0.05636	8	0.270212	9	0.535928	30	1.59713	26	2.63014	35	1.49574	0.000620919	0.00719503	1.43203	up
Capana03g001484	248	36.2797	199	35.5247	203	31.5468	116	18.476	50	9.97432	91	14.9902	2.31059e-05	0.000460829	-1.13716	down
Capana03g001537	5	0.34835	2	0.169096	4	0.190305	25	1.94195	26	1.96658	13	0.928263	0.000334621	0.00438177	1.52321	up
Capana03g001546	12	0.441498	13	0.454003	17	0.616774	90	3.38891	269	12.9147	32	1.40599	6.97564e-06	0.000164606	1.89785	up
Capana03g001691	1	0.0470697	3	0.169675	6	0.26388	867	36.5544	592	29.0787	320	14.5664	2.20676e-48	1.8309e-45	5.33029	up
Capana03g001692	736	22.3631	544	19.8176	701	22.7753	1581	48.2504	1557	53.3102	1267	40.1533	2.49691e-15	3.42986e-13	1.20473	up
Capana03g001713	359	15.2817	272	14.603	377	16.9638	1629	73.9233	2486	130.104	448	21.2573	0.000929044	0.00986699	1.37941	up
Capana03g001733	443	45.1126	391	49.0671	534	58.3774	1195	127.537	979	129.741	742	81.4066	2.70703e-08	1.19213e-06	1.10388	up
Capana03g001752	873	31.6766	892	39.3003	711	27.1895	4253	164.404	2008	90.9086	1913	77.5957	2.48132e-09	1.32991e-07	1.57767	up
Capana03g001768	1028	639.528	838	664.57	886	569.183	391	261.761	232	209.344	566	401.482	6.97762e-05	0.00118437	-1.02794	down
Capana03g001769	411	57.766	344	57.5637	348	51.7939	188	28.2215	140	24.4623	181	27.9467	1.37709e-09	8.04606e-08	-1.00244	down
Capana03g001793	4	0.54585	0	0	1	0.143521	69	10.056	164	28.2175	21	3.23134	5.25969e-07	1.69142e-05	2.13486	up
Capana03g001801	1396	119.379	1265	132.637	1898	171.737	635	54.4712	383	36.6974	902	79.8272	5.78001e-05	0.00101773	-1.05651	down
Capana03g001808	172	8.12546	136	8.02426	136	6.80742	28	1.32486	46	2.60899	16	0.805871	2.04003e-07	7.17191e-06	-1.7884	down
Capana03g001812	6	0.309506	11	0.705571	4	0.193779	27	1.2127	56	4.18219	42	1.98979	7.83303e-05	0.00130605	1.63648	up
Capana03g001876	230	4.70811	234	5.93863	155	3.22799	97	2.09287	30	0.788097	45	1.00177	2.61727e-05	0.000512145	-1.44374	down
Capana03g001909	316	7.97829	275	8.12573	225	6.18422	627	16.87	679	21.5279	400	11.6902	2.30155e-05	0.000459528	1.04385	up
Capana03g001954	426	7.27456	436	9.10732	352	6.40864	212	3.71613	78	1.5258	99	1.89614	4.95838e-06	0.000123317	-1.37986	down
Capana03g001955	157	3.99117	123	4.38959	244	7.09873	642	21.4098	610	22.7377	321	10.1976	1.02231e-06	3.0687e-05	1.44677	up
Capana03g001971	26	0.898375	22	1.07199	13	0.579205	45	1.65598	76	3.22123	65	2.59203	0.000301418	0.00404271	1.31297	up
Capana03g001991	2	0.231708	4	0.570158	5	0.612439	169	21.0363	1267	190.243	107	13.9588	0.000451236	0.00558111	1.41437	up
Capana03g002047	344	12.0865	318	13.4507	289	10.6445	109	4.03677	95	4.03299	135	5.21041	3.76794e-11	2.90537e-09	-1.3419	down
Capana03g002083	246	2.97348	206	2.93909	166	2.12265	450	5.59242	731	10.3705	359	4.72096	2.36643e-05	0.000469708	1.23172	up
Capana03g002110	203	6.86397	149	6.56195	139	5.26282	681	25.4492	551	23.6637	545	20.8127	4.12114e-25	1.33563e-22	1.85244	up
Capana03g002147	17	0.541789	16	0.627077	42	1.8502	106	4.81072	91	4.32492	64	2.88369	9.91687e-05	0.00160449	1.44226	up
Capana03g002296	30	0.869383	38	1.34932	40	1.24359	388	11.8522	237	8.23039	190	5.98741	2.89723e-18	5.2256e-16	2.57969	up
Capana03g002303	87	1.3506	58	0.7619	49	0.583136	187	2.96198	358	4.42812	111	1.16283	0.000100273	0.00162109	1.42665	up
Capana03g002487	384	6.79233	301	6.32147	342	6.34597	1089	20.3856	1420	30.9428	637	12.5695	2.40662e-08	1.0712e-06	1.51962	up
Capana03g002510	36	0.426936	28	0.382097	16	0.19112	229	2.82762	141	1.9997	110	1.49295	1.69429e-10	1.14472e-08	2.16398	up
Capana03g002532	6	0.920288	4	0.74049	8	1.28721	177	29.1396	103	20.4484	75	12.8601	7.59304e-18	1.30161e-15	3.19971	up
Capana03g002535	46	1.26979	33	1.08249	32	1.03502	113	3.03186	95	3.92355	168	4.7368	8.64388e-08	3.33772e-06	1.60957	up
Capana03g002590	0	0	2	0.0476893	0	0	24	0.871885	12	0.417842	26	0.837254	5.5841e-06	0.000137723	1.93497	up
Capana03g002644	67	6.71247	46	5.54936	42	4.43445	194	20.4827	309	38.2529	222	24.555	2.31757e-12	2.10837e-10	2.02886	up
Capana03g002663	6	0.529002	10	2.6047	6	0.557382	33	3.6486	23	3.00843	23	2.70849	0.000631034	0.00726355	1.39492	up
Capana03g003212	1264	116.36	1203	132.501	1482	143.972	4327	425.142	5147	590.518	2326	239.567	1.5398e-08	7.12912e-07	1.49171	up
Capana03g003230	44	1.47034	40	1.61964	44	1.55801	77	2.73686	89	3.76586	102	3.74449	0.000163476	0.0024134	1.02575	up
Capana03g003272	56	3.55831	57	4.34448	54	3.5908	21	1.36402	21	1.57177	13	0.863497	0.000182412	0.00265144	-1.26582	down
Capana03g003391	10	0.448901	7	0.380165	10	0.470035	146	6.9132	42	2.34371	50	2.51243	1.00826e-07	3.82326e-06	2.13876	up
Capana03g003420	495	8.63412	420	8.95818	318	5.82916	153	2.82517	53	1.16023	140	2.79687	1.44492e-06	4.15679e-05	-1.50633	down
Capana03g003454	727	21.5205	673	22.5285	784	23.8646	269	7.68416	281	9.12306	316	9.7422	7.90589e-16	1.11554e-13	-1.21334	down
Capana03g003466	24	0.977192	28	1.37617	10	0.427777	115	4.89779	118	5.70278	70	3.16131	1.7048e-06	4.81101e-05	1.76679	up
Capana03g003472	1076	36.3344	944	37.6526	1067	37.3335	579	20.2686	341	14.0694	401	14.9926	2.52339e-10	1.65634e-08	-1.11073	down
Capana03g003556	150	21.5578	155	27.2055	99	14.2077	60	9.13507	53	10.0754	45	7.0463	8.37479e-05	0.00138304	-1.12258	down
Capana03g003600	1	0.0619622	6	0.76204	2	0.0649572	59	6.31133	27	3.02567	21	1.59124	0.000926611	0.0098512	1.38588	up
Capana03g003606	8	4.92166	13	10.426	10	6.45546	67	46.2734	25	23.3946	43	31.3392	0.000119751	0.0018732	1.51229	up
Capana03g003618	1848	50.8936	1573	50.7711	2047	58.5827	848	23.8321	707	22.7107	662	20.5617	2.58045e-19	5.1465e-17	-1.19526	down
Capana03g003650	143	6.70381	102	5.74613	83	4.08194	35	1.73673	13	0.757447	29	1.51659	1.71824e-06	4.84237e-05	-1.62952	down
Capana03g003658	14	0.231484	12	0.21787	9	0.13805	97	1.62898	108	2.04467	50	0.877348	1.28256e-09	7.55765e-08	2.26621	up
Capana03g003678	374	95.8805	324	104.986	345	95.6977	187	54.819	120	44.7353	151	44.4906	2.18617e-09	1.19645e-07	-1.07079	down
Capana03g003690	640	13.1415	526	12.9201	481	10.4764	175	3.79905	133	3.31013	158	3.66103	3.15826e-22	8.18857e-20	-1.68146	down
Capana03g003703	21	3.03504	24	2.42432	29	2.47439	63	6.61831	52	5.54153	57	5.34445	0.000253698	0.0035058	1.14713	up
Capana03g003732	33	0.715415	43	1.10435	21	0.473757	4	0.0911287	6	0.159359	7	0.168331	0.000216481	0.00306711	-1.53175	down
Capana03g003755	34	0.700366	32	0.787861	43	0.950918	117	2.62043	69	1.85369	66	1.48796	0.000375514	0.00481191	1.09233	up
Capana03g003794	439	14.9486	428	17.582	388	13.8269	135	4.78288	83	3.48402	119	4.48677	4.7212e-18	8.22918e-16	-1.73938	down
Capana03g003864	29	1.00153	30	0.686028	21	0.251929	103	1.68838	181	4.11367	95	2.26735	7.80379e-08	3.05408e-06	1.87447	up
Capana03g003894	17	1.06587	28	2.15472	25	1.64325	208	13.6685	86	6.63497	162	11.19	9.19594e-11	6.66931e-09	2.19778	up
Capana03g003930	185	61.1204	144	59.7968	200	68.9583	501	191.467	858	398.347	302	113.767	6.59147e-06	0.000156969	1.4582	up
Capana03g003939	269	249.546	218	270.808	205	196.605	83	84.5126	24	33.7512	102	110.07	0.000249235	0.00346456	-1.30124	down
Capana03g004110	35	1.6205	23	1.28648	19	0.92184	121	5.86623	152	8.49029	38	1.96602	0.000204832	0.00293211	1.47	up
Capana03g004112	219	3.73071	213	4.33933	124	2.25492	442	7.97963	715	14.7746	399	7.67008	9.29313e-06	0.000209976	1.34304	up
Capana03g004123	2303	109.196	1667	94.8942	1666	83.018	836	43.5352	321	19.9337	743	40.5829	5.93943e-07	1.89825e-05	-1.3427	down
Capana03g004280	26	12.4892	26	15.5292	58	29.4525	2244	1195.82	437	300.537	2910	1615.02	2.44407e-10	1.61449e-08	2.69132	up
Capana03g004281	944	53.9207	703	47.956	878	53.602	229	12.9262	90	5.93834	236	15.1378	1.88896e-11	1.5365e-09	-1.87085	down
Capana03g004287	232	8.22895	168	7.18525	186	6.89202	82	3.05517	36	1.50458	68	2.65684	4.42693e-07	1.44376e-05	-1.41143	down
Capana03g004291	3	2.84025	5	6.32599	26	25.7317	627	668.357	180	258.53	377	424.066	3.93112e-13	3.92016e-11	3.00443	up
Capana03g004292	41	9.79941	29	8.44713	102	25.7236	2903	756.525	783	244.409	3368	912.789	6.18267e-12	5.34337e-10	2.88968	up
Capana03g004295	0	0	2	1.91692	6	4.5753	496	401.54	122	129.51	488	416.36	3.46649e-25	1.15971e-22	4.16501	up
Capana03g004296	17	4.24522	24	7.28864	46	12.1182	2462	668.463	596	193.126	2955	837.497	9.66351e-14	1.0279e-11	3.13409	up
Capana03g004297	11	3.09835	11	3.79696	39	11.5571	699	214.395	243	91.2999	884	282.939	2.45207e-18	4.50096e-16	3.40551	up
Capana03g004298	29	7.28645	18	5.56364	56	14.9676	2053	566.799	562	185.785	2458	707.274	2.12976e-28	9.20321e-26	4.12318	up
Capana03g004303	51	4.93337	27	3.1856	50	5.02902	199	20.052	188	22.1734	211	22.8819	7.86682e-18	1.33749e-15	2.11848	up
Capana03g004315	52	2.55902	51	3.06681	44	2.25968	199	10.1004	259	14.8779	184	10.0156	4.60061e-14	5.18619e-12	1.99045	up
Capana03g004316	1	0.275615	0	0	0	0	2949	757.387	2398	749.861	1681	460.147	7.54619e-135	3.91308e-131	8.11082	up
Capana03g004371	1124	51.6879	1005	54.5182	988	47.5472	590	28.7353	408	24.4937	413	21.0903	6.61624e-11	4.93648e-09	-1.03801	down
Capana03g004422	1350	59.9705	1010	55.7508	1176	55.9091	673	33.0862	321	19.6787	561	28.7253	2.0155e-06	5.58152e-05	-1.04233	down
Capana03g004445	1098	260.764	894	264.677	892	220.542	297	74.8998	114	35.8471	408	108.482	2.58378e-06	6.9152e-05	-1.47626	down
Capana03g004449	89	20.8545	79	22.8678	42	10.2287	9	2.23025	5	1.54385	17	4.44582	4.48007e-06	0.000111778	-1.82774	down
Capana03g004479	0	0	0	0	0	0	80	4.82436	11	0.596729	27	1.63488	2.3993e-06	6.52041e-05	1.9947	up
Capana03g004535	0	0	1	0.141972	1	0.121804	164	19.9957	13	1.84942	34	4.37884	3.69675e-06	9.48984e-05	1.95296	up
Capana03g004549	247	3.7147	192	3.45821	228	3.60701	365	5.86516	638	11.8334	584	9.90358	1.265e-06	3.6916e-05	1.22648	up
Capana03g004568	310	34.505	288	38.3027	323	38.755	1266	153.434	856	120.065	524	66.7268	8.26698e-08	3.21112e-06	1.41913	up
Capana03g004591	262	3.99362	224	4.05442	230	3.54828	84	1.3688	31	0.650327	75	1.26943	4.34617e-08	1.81385e-06	-1.61039	down
Capana04g000102	207	10.1111	191	10.8313	209	10.9905	1268	64.0759	774	45.0723	625	33.7963	1.8871e-17	3.03429e-15	2.01758	up
Capana04g000120	94	2.08449	81	2.39601	65	1.70971	2952	68.2246	4992	133.328	226	5.7898	0.000138592	0.00211374	1.58911	up
Capana04g000150	135	10.0812	119	10.8149	263	20.7595	56	4.47524	18	1.76103	23	1.95413	1.40586e-06	4.05568e-05	-1.78035	down
Capana04g000157	66	3.4103	40	2.50569	55	3.00195	1	0.05475	0	0	0	0	2.78166e-16	4.06319e-14	-3.38309	down
Capana04g000159	162	3.94176	165	4.81517	116	2.97913	1457	37.5397	695	20.672	358	9.61072	7.71511e-09	3.83757e-07	2.00792	up
Capana04g000259	1454	41.7335	1298	44.4808	1274	38.5786	2477	78.1769	4206	151.529	1671	56.6425	0.000572029	0.00669765	1.00135	up
Capana04g000340	255	22.7863	241	24.8774	232	21.6901	466	43.1088	577	63.2068	458	42.0549	5.0481e-08	2.07342e-06	1.06874	up
Capana04g000406	1362	65.8752	1188	70.9197	1328	69.3476	635	31.8144	459	30.1391	566	31.2332	5.63237e-21	1.31266e-18	-1.13086	down
Capana04g000414	4713	172.026	3953	168.426	4499	168.34	1944	71.3793	1134	48.8245	1725	69.2626	7.72221e-16	1.09708e-13	-1.33596	down
Capana04g000429	22	2.78855	7	1.05524	11	1.48738	193	27.3435	364	65.3755	13	1.87205	4.43944e-05	0.00082364	1.74116	up
Capana04g000432	735	76.9936	557	70.8842	681	75.6412	307	35.0384	167	22.946	299	35.8356	1.34243e-08	6.28088e-07	-1.20014	down
Capana04g000459	191	10.1501	166	10.6726	287	16.0579	10	0.565313	14	0.921823	8	0.480975	1.13781e-27	4.72009e-25	-3.4884	down
Capana04g000486	418	25.8355	333	24.8956	350	22.8648	134	8.90929	65	5.02498	168	11.722	2.07185e-06	5.70708e-05	-1.33647	down
Capana04g000487	323	20.6853	268	20.6827	226	15.2723	82	5.65176	22	1.77736	92	6.63202	1.00754e-05	0.000224956	-1.56484	down
Capana04g000515	193	9.4562	179	10.3409	215	11.0235	509	26.6319	497	31.0832	408	22.3148	2.22809e-13	2.25439e-11	1.29069	up
Capana04g000516	87	1.87838	41	0.915436	49	0.982454	208	4.22798	209	5.14096	157	3.39887	3.51065e-08	1.50841e-06	1.57414	up
Capana04g000568	1485	94.6433	1220	92.5688	1007	68.0384	643	44.3755	306	25.272	435	30.7652	1.2011e-07	4.48886e-06	-1.253	down
Capana04g000594	485	12.5715	455	14.0819	340	9.22913	132	3.66561	102	3.305	110	3.18148	1.04746e-15	1.46801e-13	-1.71221	down
Capana04g000629	928	28.1798	954	35.252	969	30.813	316	9.90768	153	5.40968	415	13.9712	1.99315e-07	7.05494e-06	-1.4422	down
Capana04g000690	65	6.82893	51	6.12601	42	4.88188	513	61.1335	367	49.5269	122	14.2689	1.43431e-08	6.68548e-07	2.08036	up
Capana04g000696	1582	58.5826	1297	57.3229	1553	58.9491	2871	105.673	3075	129.89	2683	102.584	2.71003e-15	3.67395e-13	1.02502	up
Capana04g000698	493	27.2883	385	24.7995	511	30.0935	3474	119.055	3988	146.781	1375	46.1569	1.63067e-14	2.03756e-12	2.34807	up
Capana04g000751	11	0.588698	6	0.387783	13	0.726445	90	5.0313	107	7.05998	51	3.02918	4.45892e-10	2.80263e-08	2.34084	up
Capana04g000758	3	1.00057	7	2.17996	4	1.09142	33	7.52368	17	3.93494	32	4.36471	0.000195029	0.00281313	1.56175	up
Capana04g000788	1005	16.7868	760	15.2633	492	8.59203	457	8.06535	176	3.35832	333	6.26276	0.00089757	0.00964758	-1.00291	down
Capana04g000925	355	27.4066	352	33.4009	345	31.0165	832	64.5115	1175	112.305	666	54.3115	8.06084e-08	3.14282e-06	1.30849	up
Capana04g001031	53	2.8709	33	2.17163	61	3.46954	205	11.8928	124	8.34711	120	7.33019	3.34401e-07	1.12783e-05	1.47982	up
Capana04g001059	52	24.5892	52	30.9435	45	22.1661	16	8.20443	16	10.4288	20	10.7582	0.000447354	0.00553971	-1.17294	down
Capana04g001079	622	92.0789	496	87.4071	531	82.5926	259	40.7342	216	39.0586	268	43.6604	1.97203e-13	2.00509e-11	-1.04253	down
Capana04g001099	92	3.47717	75	4.18215	77	3.65518	32	1.39898	36	1.92583	37	1.4859	0.000218285	0.00309038	-1.02233	down
Capana04g001127	16	0.395811	11	0.368272	22	0.619772	152	4.15138	294	9.53315	35	0.967451	1.95121e-06	5.41794e-05	1.99784	up
Capana04g001235	55	4.70193	44	4.56966	51	4.53845	10	1.0072	3	0.320846	13	1.16822	3.3894e-06	8.80989e-05	-1.79717	down
Capana04g001242	56	9.3275	46	9.34933	62	11.0636	150	25.8055	144	34.5851	141	27.5944	4.17138e-10	2.62987e-08	1.41268	up
Capana04g001253	381	31.5049	325	32.4116	278	24.0372	101	8.50395	46	4.46818	105	9.79624	2.3412e-09	1.26461e-07	-1.67555	down
Capana04g001331	407	16.8955	331	17.302	319	14.3873	135	6.23724	53	3.16861	120	5.73499	5.46165e-08	2.22565e-06	-1.52212	down
Capana04g001429	140	16.1972	94	13.1854	73	8.8696	28	3.45675	35	4.97784	24	3.13882	8.70179e-06	0.00019878	-1.43485	down
Capana04g001438	40	0.811297	36	0.890407	37	0.773572	122	2.60609	147	3.34871	73	1.63804	8.81511e-06	0.000201147	1.42042	up
Capana04g001440	3	0.208901	3	0.15675	3	0.137426	92	4.65292	63	3.62206	12	0.591063	1.08496e-06	3.23803e-05	2.08042	up
Capana04g001454	0	0	0	0	0	0	26	0.917855	21	0.787037	20	0.702167	6.25329e-08	2.50397e-06	2.30952	up
Capana04g001537	788	30.9467	731	31.2038	1031	39.6921	534	20.2168	306	11.6077	272	10.6854	1.81301e-05	0.000374557	-1.03515	down
Capana04g001540	18	0.350948	10	0.222989	22	0.370017	781	13.8204	1623	31.7836	212	4.01493	6.78362e-09	3.43185e-07	2.4735	up
Capana04g001600	152	2.85389	104	1.99479	134	2.50881	283	5.27082	326	7.31285	226	4.50148	1.08707e-06	3.23965e-05	1.11826	up
Capana04g001637	5	0.266601	6	0.334431	15	0.830936	85	4.75653	65	4.04679	124	7.44818	1.25603e-10	8.80156e-09	2.48258	up
Capana04g001901	0	0	1	0.0920066	0	0	17	1.36696	21	1.94216	14	1.18896	1.3463e-05	0.000290281	1.85224	up
Capana04g002109	192	21.4989	177	23.7441	89	10.4393	41	4.87492	8	1.13739	23	2.83289	3.31335e-06	8.63386e-05	-1.82725	down
Capana04g002212	83	3.7257	88	4.77005	96	4.51074	28	1.2698	26	1.66351	35	1.67485	2.40169e-06	6.52041e-05	-1.34693	down
Capana04g002233	110	4.43246	99	5.11277	116	4.66117	176	6.96661	250	10.2442	288	12.305	9.9664e-06	0.000223002	1.11571	up
Capana04g002257	958	43.1067	797	43.2725	477	22.8817	417	19.9773	155	8.38671	301	15.1442	0.00034042	0.00444087	-1.10611	down
Capana04g002387	49	1.5042	36	1.41279	41	1.31117	100	3.2448	179	7.48849	101	3.48564	8.58233e-06	0.000196484	1.43754	up
Capana04g002426	97	2.12112	83	2.20203	100	2.08956	25	0.608783	7	0.160705	18	0.367374	1.15501e-08	5.45722e-07	-1.98196	down
Capana04g002545	276	8.09943	203	7.55175	177	5.45953	26	0.899278	6	0.221119	53	1.8371	1.97684e-06	5.48176e-05	-1.91197	down
Capana04g002582	136	5.62575	107	4.86989	101	4.74517	57	2.01323	18	1.27575	48	2.42161	0.000692698	0.00782994	-1.15762	down
Capana04g002592	52	2.09057	55	2.48373	85	3.30517	394	15.6352	250	12.0098	291	12.4411	1.02753e-17	1.73276e-15	2.13844	up
Capana04g002595	1483	57.9654	1232	57.6699	1264	52.2033	474	19.5318	388	18.5972	696	30.3887	8.75433e-09	4.27252e-07	-1.1991	down
Capana04g002612	1043	127.921	994	144.435	1175	151.133	5574	721.147	4927	747.596	1508	203.564	8.68491e-07	2.66483e-05	1.61965	up
Capana04g002689	638	14.5148	514	14.0019	586	14.156	230	5.47566	186	5.13557	343	9.0803	3.10213e-06	8.1243e-05	-1.03751	down
Capana04g002693	84	9.31336	61	8.25527	202	23.5101	0	0	1	0.145756	1	0.124371	4.1585e-17	6.48539e-15	-3.47741	down
Capana04g002696	0	0	0	0	0	0	77	18.09	132	36.7181	29	7.14323	3.22036e-12	2.86681e-10	2.96242	up
Capana04g002755	24	1.68847	9	0.774464	30	2.20554	97	7.04281	68	5.62934	46	3.65626	0.000364026	0.00469275	1.3557	up
Capana04g002827	880	44.6452	687	42.3783	431	23.0123	3020	164.78	2988	190.657	2076	118.154	1.26343e-13	1.32354e-11	1.89118	up
Capana04g002861	58	1.82323	28	1.06967	76	2.51752	313	10.4742	157	6.17493	312	10.9884	1.43598e-09	8.31989e-08	1.95228	up
Capana04g002881	11	0.582666	14	0.888037	5	0.278943	121	6.79892	96	6.29006	52	3.09286	6.6275e-09	3.36106e-07	2.26017	up
Capana04g002897	893	41.4434	747	41.3436	937	45.9408	488	24.0861	260	15.3407	394	20.4388	9.1281e-08	3.48683e-06	-1.05108	down
Capana05g000005	177	5.56408	163	6.08496	145	4.76445	610	20.2653	984	37.4812	173	5.9834	0.000182553	0.00265162	1.42707	up
Capana05g000070	32	0.573998	10	0.207129	20	0.400564	101	2.02334	127	2.7457	123	2.46569	2.97706e-10	1.92368e-08	2.14974	up
Capana05g000079	60	4.57122	50	4.98675	50	4.41322	188	18.0451	241	27.7773	127	12.0433	2.7863e-08	1.22444e-06	1.63926	up
Capana05g000126	1407	15.9023	1329	18.4069	1511	18.2859	2862	34.3889	4392	59.8741	1874	23.7223	0.000121385	0.00189448	1.06071	up
Capana05g000136	91	1.82699	81	1.94649	244	5.21409	824	18.0172	619	15.9986	838	18.9661	8.81896e-11	6.41835e-09	2.10316	up
Capana05g000172	78	26.1716	57	23.9232	56	19.5849	22	8.05091	18	8.56775	19	7.29623	1.2087e-05	0.00026474	-1.37777	down
Capana05g000208	6647	261.59	5746	272.358	6270	262.553	1623	66.7002	597	28.972	2347	103.308	1.70162e-07	6.14896e-06	-1.65185	down
Capana05g000884	282	10.5242	269	12.0293	328	13.0124	1227	49.1693	2658	126.124	468	19.7704	0.000571144	0.00669304	1.4396	up
Capana05g000897	553	25.5101	434	24.3402	370	17.9359	225	10.6081	68	3.53386	166	8.45561	5.29613e-05	0.000949458	-1.27103	down
Capana05g000903	1673	265.416	1473	286.311	1418	235.08	386	66.2139	415	86.5972	123	22.0933	2.35672e-08	1.05125e-06	-1.82216	down
Capana05g000916	746	171.649	564	161.257	546	127.509	250	59.3491	106	32.2793	270	68.6193	2.04966e-06	5.65597e-05	-1.3257	down
Capana05g001099	265	16.9493	198	14.6848	161	14.3462	57	4.11408	41	2.75082	64	6.07624	1.57056e-10	1.07869e-08	-1.69353	down
Capana05g001298	1463	34.5106	1329	37.532	1396	34.3945	3779	92.1947	11282	309.011	4813	124.388	2.70925e-09	1.44091e-07	1.94291	up
Capana05g001412	17	0.885854	33	2.08742	28	1.53423	70	3.85005	49	2.82579	93	4.96285	0.000787547	0.00870752	1.18879	up
Capana05g001608	34	0.910092	30	0.743798	38	0.763663	2	0.10132	2	0.0344041	1	0.0754135	1.39477e-09	8.12647e-08	-2.52475	down
Capana05g001620	132	5.14084	126	5.9666	98	4.03714	275	11.4857	493	24.3867	419	18.3321	7.97607e-09	3.94844e-07	1.61054	up
Capana05g001759	407	8.70125	399	10.2979	241	5.51143	135	3.13623	35	0.918543	76	1.8518	3.48396e-06	8.97693e-05	-1.62101	down
Capana05g001760	878	18.1569	700	17.3078	544	11.8087	375	8.23257	114	2.802	190	4.31714	2.11046e-05	0.000426243	-1.34091	down
Capana05g001805	29	1.28809	34	1.37339	34	1.19639	102	3.69201	55	2.23485	65	2.61101	0.000827199	0.00906859	1.05738	up
Capana05g001865	1448	48.004	1094	42.8561	1417	46.5528	3570	136.032	4094	185.024	1695	80.2297	2.05089e-05	0.000415426	1.1786	up
Capana05g001871	26	3.75956	31	5.54757	58	8.59758	165	25.6766	188	35.7543	166	27.3638	2.49757e-10	1.64459e-08	1.93005	up
Capana05g001880	21	4.35123	26	6.71723	28	5.95194	4	0.859352	5	1.33103	3	0.690671	0.000113684	0.00179865	-1.5982	down
Capana05g001891	257	16.6133	206	16.145	173	11.8708	81	5.61886	18	1.4663	44	3.14642	6.31287e-06	0.000151378	-1.62656	down
Capana05g001945	11	2.1711	7	1.69099	13	2.73223	82	17.6797	114	29.0173	23	5.14507	1.29304e-05	0.00028084	1.80854	up
Capana05g001989	1018	30.1872	827	32.2884	885	30.8402	445	13.615	314	11.9558	481	16.7253	4.01002e-10	2.55141e-08	-1.02765	down
Capana05g001991	2	0.103416	5	0.288179	4	0.162526	1042	55.8259	2413	147.817	302	17.4682	4.73056e-07	1.53554e-05	2.12839	up
Capana05g001995	79	2.7856	78	3.73555	76	2.78235	339	12.6903	315	14.1789	188	7.34563	9.56632e-11	6.8659e-09	1.72659	up
Capana05g002014	2	0.0880016	3	0.158941	4	0.18656	192	8.99543	53	2.92764	157	7.74123	1.06518e-17	1.78177e-15	3.44566	up
Capana05g002082	29	1.91151	28	2.81251	28	1.81016	63	4.2146	91	6.983	59	4.62586	0.000239334	0.00334069	1.18893	up
Capana05g002149	35	4.59487	29	4.8527	42	5.64208	125	20.0822	78	12.1976	55	8.03779	0.000711231	0.00799585	1.11529	up
Capana05g002158	113	8.04326	135	11.1582	120	8.78291	448	29.4917	382	32.2006	197	15.1603	6.11248e-06	0.000147425	1.33368	up
Capana05g002162	75	3.92858	68	4.04828	55	3.06877	2482	122.88	9150	526.188	815	40.9883	6.38311e-07	2.03065e-05	2.11607	up
Capana05g002190	12	0.333948	4	0.144599	7	0.174154	57	1.41205	127	3.76671	22	0.548217	1.21739e-05	0.000265801	1.85247	up
Capana05g002193	5382	228.993	4590	236.511	6047	270.333	2801	123.5	1957	97.9045	1350	63.6779	5.96736e-08	2.39874e-06	-1.21961	down
Capana05g002411	98	2.71	69	2.18312	74	2.13157	37	1.18998	10	0.336113	26	0.768685	0.000360581	0.00465925	-1.28537	down
Capana05g002484	38	0.957206	27	0.925308	48	1.27868	11	0.351435	11	0.339777	5	0.151723	0.000559068	0.00657008	-1.36759	down
Capana06g000067	516	30.5685	425	30.3749	643	40.1925	246	15.5741	98	7.52817	165	10.9727	2.10034e-07	7.35901e-06	-1.4021	down
Capana06g000131	637	55.5092	505	53.4838	751	68.1682	249	22.5915	156	16.1375	84	8.14035	8.65729e-08	3.33772e-06	-1.60779	down
Capana06g000153	3	0.12447	1	0.0789473	4	0.214129	54	2.31326	83	4.12162	29	1.29304	1.06327e-09	6.33743e-08	2.54961	up
Capana06g000175	1001	46.9756	803	52.3878	1084	58.3622	329	18.2811	343	21.4902	174	9.76231	1.84576e-09	1.03472e-07	-1.51698	down
Capana06g000196	1108	44.2027	932	48.292	741	35.2932	564	26.3574	134	6.65984	265	12.8442	0.000345484	0.00448438	-1.20762	down
Capana06g000248	0	0	0	0	0	0	78	4.30009	43	2.72815	62	3.69835	3.32626e-18	5.94769e-16	3.57104	up
Capana06g000260	29	1.22636	33	1.71499	26	1.09016	94	4.14186	52	2.63929	174	8.09575	0.00010971	0.00174644	1.44428	up
Capana06g000318	70	2.02719	67	2.36826	64	1.96211	163	5.10712	184	6.83143	100	3.27336	0.00015546	0.00231649	1.09616	up
Capana06g000324	283	27.0101	248	26.431	179	17.4642	15	1.30438	5	0.597514	23	2.09699	2.35811e-19	4.74873e-17	-3.13969	down
Capana06g000349	67	1.27192	65	1.5289	93	1.86849	150	3.04234	481	11.2196	187	4.07798	5.31476e-05	0.000951976	1.4979	up
Capana06g000359	154	10.2617	128	10.06	132	9.16864	1874	133.49	779	64.3213	961	73.4341	1.63667e-26	6.17231e-24	2.84196	up
Capana06g000377	195	19.2676	150	18.081	111	11.4293	308	31.9735	445	56.3012	306	33.812	1.83001e-05	0.000377317	1.16456	up
Capana06g000385	145	29.4668	136	34.2618	158	33.4655	283	61.4843	242	66.5581	673	154.497	0.00011299	0.00178904	1.25359	up
Capana06g000398	334	13.6938	258	12.7364	451	19.3674	116	4.966	93	4.63846	45	2.0533	8.23193e-08	3.2035e-06	-1.65404	down
Capana06g000464	6	0.203173	5	0.168939	6	0.151528	29	1.02437	25	0.982149	17	0.862503	0.000396144	0.00501637	1.45116	up
Capana06g000557	4149	427.473	3565	440.972	3852	422.147	8266	943.419	9245	1282.51	7857	920.59	1.56535e-18	2.89897e-16	1.18805	up
Capana06g000704	176	6.15353	120	5.05628	125	4.5854	315	10.8914	362	16.0626	220	6.99764	2.33571e-05	0.000465393	1.07205	up
Capana06g000746	1338	28.1763	1073	26.9384	1337	29.7696	644	14.0357	493	12.4297	589	14.0285	9.77164e-19	1.84258e-16	-1.02311	down
Capana06g000781	103	2.83184	122	3.58391	147	3.92749	287	7.53167	512	15.68	326	9.67217	3.4619e-07	1.15817e-05	1.47427	up
Capana06g000801	19	2.68984	7	1.25595	4	0.848397	452	86.7077	263	65.1165	106	20.5902	1.65614e-14	2.05699e-12	3.10061	up
Capana06g000828	1084	182.84	920	191.319	1345	235.806	583	102.595	480	102.157	316	58.9293	1.11663e-06	3.31345e-05	-1.10848	down
Capana06g000917	0	0	0	0	0	0	97	4.89703	30	1.80357	6	0.319325	5.00105e-05	0.000905955	1.68103	up
Capana06g001036	236	7.29194	225	8.33716	128	4.17351	2044	67.4752	1490	56.619	659	22.963	9.53973e-13	9.07675e-11	2.35878	up
Capana06g001146	10	4.79714	4	2.40829	5	2.48696	545	277.425	464	312.433	199	106.419	1.72084e-35	9.64695e-33	4.5109	up
Capana06g001181	12	5.73326	3	1.82205	8	4.0545	267	144.03	180	132.07	67	37.1449	5.11907e-14	5.73945e-12	3.00595	up
Capana06g001184	0	0	0	0	0	0	25	0.895647	8	0.330014	36	1.3689	2.16721e-05	0.000435583	1.78339	up
Capana06g001245	5149	319.693	4379	327.182	4576	295.86	2319	147.07	1031	74.3523	1838	139.608	7.76947e-09	3.85537e-07	-1.2857	down
Capana06g001249	537	42.0376	480	44.1238	321	26.6529	1101	92.4218	600	61.5504	2122	187.828	0.000128996	0.00199377	1.27634	up
Capana06g001322	49	3.25614	42	3.33097	41	2.85522	92	6.45634	102	8.51677	130	9.64122	7.10964e-06	0.000167008	1.22285	up
Capana06g001405	96	5.38046	76	5.18978	105	6.1659	35	2.07631	41	2.78347	31	1.95667	5.71003e-05	0.0010097	-1.12291	down
Capana06g001465	33	2.60804	19	1.45828	21	1.44375	193	15.8451	153	13.7987	232	20.8332	5.12217e-23	1.39795e-20	2.75669	up
Capana06g001569	35	2.44258	47	3.46083	47	2.30759	106	5.6695	91	5.33538	100	6.4739	2.89164e-05	0.000558458	1.12827	up
Capana06g001609	314	204.582	254	206.153	221	147.758	118	82.5963	48	45.6942	105	77.5921	7.54017e-06	0.000175926	-1.2919	down
Capana06g001648	38	3.24716	25	2.95099	29	2.27985	4	0.411035	4	0.297422	1	0.144341	3.05471e-07	1.04041e-05	-2.13075	down
Capana06g001685	18	1.07522	21	1.52436	13	0.795624	46	3.03329	342	26.3956	24	1.65076	0.000834346	0.00912778	1.42385	up
Capana06g001752	350	15.6409	322	18.2042	320	15.0687	771	36.9552	2075	117.529	417	21.9393	0.000320527	0.00423193	1.3536	up
Capana06g001996	196	13.18	179	13.6143	144	8.82273	69	4.94728	50	4.74536	93	6.02637	5.4538e-05	0.000970177	-1.09073	down
Capana06g002013	357	10.2751	292	10.977	331	11.6479	165	6.737	92	6.64144	181	5.23036	2.30185e-05	0.000459528	-1.00592	down
Capana06g002125	2251	54.3501	1870	54.6952	2069	53.6719	4128	108.701	7077	220.302	2543	72.0117	0.000329091	0.00432299	1.07791	up
Capana06g002174	45	3.02586	49	3.83804	50	3.83899	109	7.4095	89	6.55907	126	9.04361	1.89397e-05	0.000388573	1.11847	up
Capana06g002177	812	21.1548	612	18.8356	558	15.3719	1221	34.2023	1995	64.5343	1043	30.4617	5.88155e-05	0.00103386	1.07578	up
Capana06g002224	65	11.1052	56	11.8037	54	9.69975	290	52.3759	208	46.0283	255	48.3067	1.09029e-22	2.89932e-20	2.0387	up
Capana06g002279	76	1.62964	74	1.92601	84	1.90133	30	0.6902	36	0.905458	25	0.611661	0.000126162	0.0019558	-1.12086	down
Capana06g002441	26	1.62295	36	2.68339	15	0.982217	4	0.264565	3	0.22981	0	0	0.000155317	0.00231602	-1.61431	down
Capana06g002616	848	15.2216	709	15.5916	563	11.0081	115	2.40051	104	2.32537	168	3.40149	1.296e-20	2.95403e-18	-2.19397	down
Capana06g002754	219	124.965	139	100.468	101	58.209	365	215.96	352	293.586	277	175.359	7.00911e-05	0.00118777	1.07259	up
Capana06g002790	27	0.996913	16	0.711795	27	1.04849	113	4.4173	50	2.23629	66	2.7669	3.59567e-05	0.000679284	1.4237	up
Capana06g002827	4	0.0511257	2	0.0306831	2	0.0357063	37	0.514917	18	0.24849	19	0.26596	8.00884e-06	0.000184988	1.89507	up
Capana06g002884	551	40.5223	521	47.8776	736	57.3484	298	23.4604	240	23.7763	240	19.9748	1.59254e-09	9.12502e-08	-1.08896	down
Capana06g002887	11	0.684829	15	0.97116	7	0.278102	92	5.09508	577	33.7501	48	3.10325	1.09248e-06	3.2511e-05	2.08028	up
Capana06g003039	76	3.09592	62	2.77066	111	4.21972	178	7.35901	187	8.7991	161	7.20916	2.6113e-05	0.000511647	1.06413	up
Capana06g003065	37	0.755888	27	0.808168	18	0.385642	4	0.0891727	7	0.221609	3	0.0633776	0.000288445	0.0038926	-1.53274	down
Capana06g003077	41	1.45151	40	1.69229	28	1.04353	66	2.47162	91	4.00532	87	3.41986	0.000774807	0.00858038	1.05235	up
Capana07g000077	608	41.7082	531	44.8854	552	40.019	125	9.21628	105	9.33034	56	4.25814	3.59254e-18	6.36893e-16	-2.2469	down
Capana07g000078	211	20.134	169	19.9671	307	31.068	41	4.16003	57	6.57277	9	1.20726	7.69359e-06	0.000179103	-1.76029	down
Capana07g000079	984	82.5788	986	99.0282	789	70.3513	4215	377.943	5140	532.902	3632	340.815	1.35487e-26	5.20419e-24	2.17591	up
Capana07g000090	13	0.585482	7	0.547234	15	0.87845	59	2.88665	62	3.4642	39	1.82794	2.77267e-06	7.37317e-05	1.76741	up
Capana07g000214	92	7.30982	49	4.80217	69	5.79024	393	34.2428	149	15.5626	286	25.9732	2.23683e-08	1.00425e-06	1.73444	up
Capana07g000241	34	2.85101	19	2.1614	19	1.60397	0	0	0	0	4	0.360602	0.000102474	0.00164768	-1.65145	down
Capana07g000266	780	15.1587	607	13.9984	547	11.3316	1218	24.4342	2020	47.1017	1013	21.4279	5.4381e-05	0.000969047	1.09957	up
Capana07g000270	797	19.7671	595	17.6628	769	20.8932	323	8.31395	236	7.29409	315	8.74104	1.51708e-15	2.09782e-13	-1.1913	down
Capana07g000292	114	7.85593	71	5.6025	88	6.19655	36	2.53179	18	1.48217	32	2.1599	1.22075e-05	0.000266254	-1.36202	down
Capana07g000330	36	1.22408	32	1.28066	35	1.30717	338	12.6593	188	7.9529	243	9.22295	5.36381e-25	1.71163e-22	2.66855	up
Capana07g000336	13	0.442674	17	0.519819	11	0.448991	72	2.6627	24	0.994108	77	3.00296	0.000249187	0.00346456	1.461	up
Capana07g000557	125	3.98307	137	4.9212	120	4.03334	307	10.3344	219	8.30467	405	15.1231	7.69076e-07	2.38159e-05	1.22669	up
Capana07g000601	237	14.2746	251	18.2568	258	16.203	2097	131.237	3008	214.422	815	54.9419	1.51014e-13	1.56616e-11	2.48606	up
Capana07g000754	404	7.06219	296	6.08071	289	5.20407	951	17.1559	1918	40.27	628	12.049	1.76381e-06	4.96403e-05	1.58126	up
Capana07g001138	8	3.83405	4	2.55567	4	2.13682	30	16.4705	20	14.5745	19	11.1617	0.000621964	0.0071991	1.41679	up
Capana07g001387	387	10.5928	298	9.78749	243	7.02136	164	4.75863	51	1.74395	140	4.21769	0.000750337	0.00836321	-1.09831	down
Capana07g001396	12	0.201341	14	0.307021	11	0.210095	56	1.06468	69	1.49648	47	0.965989	4.03049e-07	1.32699e-05	1.81698	up
Capana07g001420	874	24.4088	650	21.7784	604	18.6533	306	8.67344	107	3.48608	399	11.9675	0.000840627	0.00918182	-1.09482	down
Capana07g001470	39	1.48055	28	1.22184	32	1.07887	108	3.87776	76	2.41996	65	2.60954	3.28168e-05	0.000627939	1.23135	up
Capana07g001503	52	5.61213	40	5.33675	47	5.12562	10	1.05884	6	0.893422	7	0.814702	1.34188e-07	4.95253e-06	-1.92856	down
Capana07g001507	1172	93.211	937	89.102	1096	91.5445	564	47.7978	422	41.6587	234	20.9514	5.73017e-06	0.000140325	-1.18034	down
Capana07g001531	0	0	0	0	0	0	119	5.23967	246	11.9067	41	2.06817	6.4041e-14	7.07285e-12	3.18305	up
Capana07g001679	17	0.558958	4	0.12609	19	0.685008	53	1.81871	107	4.28599	41	1.42411	0.000268349	0.00366432	1.52049	up
Capana07g001696	67	7.06479	49	6.30538	42	4.62502	102	11.3944	137	18.6825	109	12.8838	0.000139063	0.00211465	1.08783	up
Capana07g001719	0	0	0	0	0	0	491	296.653	144	113.184	418	265.259	4.28557e-38	2.77786e-35	5.06327	up
Capana07g001721	1	0.527798	3	0.389864	0	0	10410	2441.59	4752	1476.7	8825	2016.56	5.04144e-186	3.48565e-182	9.22428	up
Capana07g001790	103	15.2233	71	13.1643	87	13.4105	47	7.6528	25	5.06601	39	6.6514	0.000446547	0.00553633	-1.01804	down
Capana07g001875	126	3.59637	72	2.52725	114	3.74089	35	1.16128	23	0.860807	40	1.44215	6.18149e-06	0.000148743	-1.37266	down
Capana07g001899	692	30.0912	528	27.9733	399	18.2305	155	7.22226	25	1.30979	68	3.32542	2.18413e-07	7.6012e-06	-1.9595	down
Capana07g001917	750	13.9992	618	13.837	638	12.5502	309	6.09687	90	2.04027	195	4.07491	1.47647e-06	4.24169e-05	-1.46029	down
Capana07g002002	11	0.230962	17	0.338738	15	0.288641	38	0.691756	38	0.783468	41	0.860227	0.000856446	0.00932514	1.20061	up
Capana07g002045	16	0.409822	1	0.032911	10	0.21914	298	7.8294	548	16.3231	48	1.3695	0.00091055	0.00973538	1.34647	up
Capana07g002055	57	2.53365	50	2.65477	55	2.54703	289	13.5122	458	25.1986	67	3.30885	4.28672e-05	0.000798161	1.63714	up
Capana07g002060	265	5.41267	197	5.40491	223	6.0453	607	11.9404	385	8.42691	510	11.0842	1.08208e-10	7.69432e-09	1.15392	up
Capana07g002152	59	7.01215	40	5.90685	63	7.76454	22	2.74411	17	2.55491	12	1.5689	0.000148073	0.00221916	-1.29534	down
Capana07g002237	79	3.87265	67	4.07389	57	2.93636	323	16.8114	264	16.5346	112	6.16665	6.88331e-06	0.000162798	1.50584	up
Capana07g002279	382	17.9295	375	20.8687	335	16.5091	737	37.0886	1027	61.4861	529	28.2326	6.58978e-05	0.00112777	1.04052	up
Capana07g002306	223	9.07282	186	9.11256	222	9.49549	69	2.95757	65	3.22317	57	2.61686	2.32326e-14	2.81807e-12	-1.54982	down
Capana07g002324	34	1.7653	32	1.98545	61	3.34372	296	16.3852	218	14.0507	81	4.66298	4.44248e-06	0.000111019	1.7129	up
Capana07g002332	0	0	0	0	0	0	90	7.91176	88	8.97939	32	2.94255	3.05918e-14	3.60532e-12	3.20036	up
Capana07g002354	32	0.867509	21	0.702976	37	1.21774	226	6.85588	161	5.65687	143	4.58739	2.66881e-17	4.20924e-15	2.35915	up
Capana07g002380	0	0	0	0	1	0.0889179	79	9.67501	127	16.0577	61	5.73479	7.56395e-20	1.63429e-17	3.74919	up
Capana07g002381	0	0	0	0	0	0	49	22.0965	77	44.1999	41	19.5031	8.17325e-15	1.06622e-12	3.25056	up
Capana07g002423	1438	68.7682	1120	65.4722	1160	57.1277	582	30.7499	352	21.4529	699	38.8987	2.08472e-06	5.7349e-05	-1.04003	down
Capana07g002471	234	13.1651	228	15.5138	177	10.5439	73	4.2906	13	0.855462	48	2.94344	9.07953e-06	0.000206048	-1.65809	down
Capana08g000001	1	0.109668	0	0	1	0.114529	19	2.18551	145	20.1611	8	0.969985	0.000227663	0.00319931	1.49919	up
Capana08g000024	76	3.23676	60	3.12067	85	3.74447	299	12.9803	318	15.3496	114	5.44675	1.3137e-05	0.000284435	1.46974	up
Capana08g000056	2	0.0409122	0	0	6	0.197702	562	15.8907	343	11.2171	379	11.4081	6.55394e-63	8.49637e-60	5.69637	up
Capana08g000221	91	3.87428	82	3.88567	86	3.99776	352	14.8231	193	9.25998	261	9.25667	1.61255e-11	1.32728e-09	1.56993	up
Capana08g000254	34	0.864052	44	1.33749	32	0.764541	7273	177.232	9819	272.414	2556	66.4359	4.97002e-29	2.19336e-26	4.50338	up
Capana08g000396	4	0.203795	5	0.356	12	0.457644	47	2.18547	19	1.54198	82	4.89912	5.38422e-05	0.000962755	1.70426	up
Capana08g000727	126	4.70791	114	5.02334	101	3.67818	207	7.96313	258	11.7376	230	9.0784	3.03226e-06	7.9888e-05	1.03433	up
Capana08g000749	4	0.180679	6	0.325111	12	0.57219	40	1.90569	52	2.85178	28	1.41478	4.74697e-05	0.000871342	1.65821	up
Capana08g000757	42	1.17798	24	0.810297	25	0.821373	98	3.12724	83	3.58788	61	2.38504	5.28795e-05	0.000948812	1.2823	up
Capana08g000842	569	68.8768	424	62.9824	324	41.9612	226	29.965	35	5.51664	125	17.2441	0.000899962	0.00966702	-1.26213	down
Capana08g000880	7	0.299764	3	0.199319	1	0.0653017	34	1.78962	41	2.43192	35	2.76121	4.95996e-07	1.60248e-05	2.11321	up
Capana08g001043	1039	49.5527	878	49.9206	1170	58.9198	573	29.088	390	22.8541	452	24.1392	2.85967e-11	2.26394e-09	-1.02077	down
Capana08g001081	91	2.33919	56	1.72504	59	1.60064	19	0.487486	12	0.341185	25	0.694449	1.84681e-05	0.000380403	-1.48134	down
Capana08g001122	1	0.0300837	1	0.0363255	2	0.0629431	28	0.884261	10	0.362895	28	0.945742	1.17553e-05	0.000258567	1.86859	up
Capana08g001158	224	19.8672	167	17.6019	176	16.2234	364	34.0738	421	46.7037	365	35.9885	1.72633e-08	7.95725e-07	1.06461	up
Capana08g001176	29	1.37339	26	1.40814	34	1.14007	9	0.275023	3	0.173503	8	0.302764	0.000475179	0.00580002	-1.4114	down
Capana08g001208	3	0.160891	5	0.322033	5	0.281005	49	2.73118	25	1.60204	23	1.35585	8.00079e-06	0.000184988	1.84892	up
Capana08g001236	746	107.861	682	116.868	726	110.106	433	66.8042	132	25.5658	216	34.9419	5.94741e-05	0.00104102	-1.21471	down
Capana08g001335	0	0	0	0	0	0	351	47.9424	964	165.094	243	36.7751	3.52844e-32	1.78505e-29	4.786	up
Capana08g001384	1	0.0251109	2	0.0470164	6	0.132113	61	1.58766	26	0.787456	37	1.03205	1.10847e-07	4.18034e-06	2.2474	up
Capana08g001408	223	14.3958	179	14.1711	194	13.2401	46	3.03669	32	2.55391	51	3.63836	2.67872e-17	4.20924e-15	-1.97935	down
Capana08g001468	15	0.344305	16	0.443471	16	0.38739	49	1.19514	40	1.11497	36	0.931244	0.000556374	0.00654212	1.18591	up
Capana08g001506	5	3.57471	12	12.562	29	24.2322	495	445.403	137	163.859	324	304.055	5.18134e-12	4.5349e-10	2.80328	up
Capana08g001513	388	7.14256	330	7.31115	363	7.00171	1595	30.9076	1169	26.9521	1367	28.5641	9.98385e-56	1.08992e-52	1.96378	up
Capana08g001522	0	0	7	0.176283	0	0	91	1.97261	47	1.16004	23	0.524733	0.000292343	0.00393241	1.52135	up
Capana08g001552	122	9.66686	69	6.5426	35	2.87438	14	1.24034	7	0.624803	3	0.158473	7.74307e-06	0.00017973	-1.87145	down
Capana08g001555	0	0	6	0.283419	4	0.165794	106	4.68922	16	0.769307	144	6.8476	2.51129e-06	6.76484e-05	2.00608	up
Capana08g001559	53	4.21922	27	2.63548	38	3.27183	351	29.684	872	88.7578	87	7.15008	1.34134e-07	4.95253e-06	2.18685	up
Capana08g001582	462	11.5286	353	10.4941	211	5.54685	30	0.767743	30	0.905011	95	2.60935	1.67893e-07	6.07756e-06	-1.96428	down
Capana08g001592	74	1.78367	73	2.01641	84	1.92116	138	3.13568	209	5.54366	178	4.33207	1.64471e-05	0.000345289	1.14127	up
Capana08g001602	82	1.38742	64	1.19086	110	1.85631	428	7.3014	366	6.65876	144	2.49127	2.78609e-06	7.39937e-05	1.58473	up
Capana08g001610	22	0.548559	40	1.2442	66	1.77236	354	9.67739	246	7.76525	240	6.78146	1.0748e-11	8.99352e-10	2.26113	up
Capana08g001726	128	9.19026	99	8.46298	135	10.2394	378	29.348	253	23.6683	212	17.25	6.56903e-07	2.08022e-05	1.18648	up
Capana08g001781	73	1.61209	82	2.03025	77	1.85147	187	4.1557	157	4.06729	152	3.63271	1.05573e-06	3.15532e-05	1.0864	up
Capana08g001792	1002	29.9336	918	32.9325	898	28.3328	437	13.6357	281	10.336	525	17.4289	4.48024e-07	1.45886e-05	-1.04909	down
Capana08g001834	63	8.81442	74	12.9249	23	3.45706	8	1.2497	5	0.948816	15	2.37852	0.000380395	0.00486146	-1.48305	down
Capana08g001895	626	192.271	540	204.093	569	183.633	1260	416.764	2353	981.6	1340	454.915	3.5125e-08	1.50841e-06	1.44804	up
Capana08g001993	0	0	0	0	0	0	133	8.42842	60	4.46758	65	4.16425	5.2367e-20	1.14336e-17	3.75476	up
Capana08g001999	394	40.3266	301	37.2866	304	35.5147	177	20.2811	62	8.08678	132	13.687	5.40282e-05	0.000965248	-1.19001	down
Capana08g002014	87	6.86248	55	5.18112	70	5.82903	28	2.37476	4	0.414993	3	0.265242	0.000838697	0.00916557	-1.41541	down
Capana08g002033	442	21.1022	375	22.5344	553	22.2787	1374	66.7188	825	49.8765	1025	44.4374	1.49427e-10	1.02971e-08	1.23619	up
Capana08g002076	961	87.5183	786	85.5769	679	67.1091	273	25.4161	108	12.7332	468	46.8643	0.000659699	0.00751426	-1.16547	down
Capana08g002079	77	4.8892	56	4.27623	38	2.5067	17	1.13988	8	0.617645	11	0.771155	1.94871e-05	0.000396976	-1.61146	down
Capana08g002080	121	21.4406	114	24.3929	38	6.73282	33	6.04486	10	1.80515	18	3.01407	0.000490491	0.00594262	-1.40421	down
Capana08g002119	303	29.2032	243	28.1334	318	31.9533	143	14.4404	59	6.8239	163	17.4027	0.000665693	0.00757007	-1.01438	down
Capana08g002172	0	0	0	0	3	0.666254	19	0.955546	60	3.38572	4	0.697238	0.000845105	0.00922102	1.35109	up
Capana08g002235	91	52.0292	65	47.4653	44	26.8883	24	15.5603	8	7.03074	22	14.5661	0.000498264	0.00599776	-1.3346	down
Capana08g002286	11	0.415454	17	0.770614	15	0.600942	32	1.30528	66	3.17927	69	2.9274	0.000166172	0.0024445	1.45741	up
Capana08g002311	37	1.04213	42	1.41313	41	1.20863	87	2.58959	117	3.99133	160	5.02917	4.40453e-06	0.000110204	1.42217	up
Capana08g002358	1638	62.7549	1282	57.9649	1393	55.2262	663	26.4988	586	26.8903	569	24.3073	3.84031e-23	1.07643e-20	-1.1451	down
Capana08g002459	564	10.3182	437	9.89177	587	11.8627	193	3.58153	156	3.55882	226	5.10055	3.97399e-14	4.55406e-12	-1.3303	down
Capana08g002479	33	0.740455	39	1.05338	34	0.871825	181	4.40177	136	3.62193	93	2.32837	1.89593e-08	8.62398e-07	1.71412	up
Capana08g002492	283	14.4332	206	12.8877	103	5.54049	64	3.48827	4	0.271105	24	1.37216	0.000405101	0.00511108	-1.49439	down
Capana08g002517	280	324.069	215	321.526	177	214.524	24	30.8277	38	67.5933	3	3.99623	6.08737e-07	1.94253e-05	-2.043	down
Capana08g002522	2146	91.366	1772	90.1355	1658	74.4276	911	42.1492	196	10.9642	731	35.2555	0.000226243	0.00318367	-1.25279	down
Capana08g002529	7764	301.623	6536	306.283	9526	385.312	982	41.616	568	28.0591	1453	62.8434	4.17321e-23	1.15414e-20	-2.60776	down
Capana08g002531	239	9.84681	208	10.3821	201	8.63937	1108	49.5698	538	26.5809	538	25.0537	3.08661e-10	1.98828e-08	1.62765	up
Capana08g002557	87	8.61262	93	11.134	118	12.2504	28	2.90325	13	1.58684	6	0.653912	2.55975e-07	8.81993e-06	-1.93201	down
Capana08g002585	35	1.06632	33	1.43609	48	1.54931	96	3.44392	120	4.5994	129	4.6145	3.70711e-07	1.22832e-05	1.4479	up
Capana08g002606	949	15.2996	762	14.6899	721	12.275	1716	29.3991	3165	62.4913	1326	23.678	1.8529e-05	0.000381279	1.26061	up
Capana08g002624	19	0.646602	9	0.448329	13	0.455046	66	2.51539	38	1.70636	78	3.11404	3.1307e-06	8.18878e-05	1.72434	up
Capana08g002673	902	51.668	742	50.9641	904	54.8372	1705	100.735	1978	139.285	1322	85.3663	1.21782e-07	4.54318e-06	1.01014	up
Capana08g002674	0	0	0	0	0	0	542	22.1749	434	22.2201	120	5.44637	7.29311e-30	3.28856e-27	4.60551	up
Capana08g002699	104	1.93213	81	1.88295	116	2.58474	40	0.751348	49	1.16812	40	0.817293	0.000216283	0.00306641	-1.00445	down
Capana08g002714	13	3.42923	16	5.22596	11	2.97572	56	15.3832	47	15.8837	49	14.3261	4.10948e-06	0.000104275	1.59137	up
Capana08g002733	0	0	0	0	1	0.0222479	17	0.37881	27	0.686908	17	0.400064	1.04026e-06	3.11358e-05	2.07973	up
Capana08g002737	174	3.77239	156	4.66614	119	2.93389	388	8.52126	333	8.39773	635	16.131	3.56604e-08	1.52657e-06	1.4854	up
Capana08g002739	166	8.03786	145	8.38365	112	5.6205	309	15.7229	398	23.4756	306	16.4285	2.59674e-07	8.93228e-06	1.2353	up
Capana09g000041	1897	69.1089	1563	63.8498	1433	54.4851	888	35.0085	452	20.2365	627	24.7533	2.09009e-08	9.46563e-07	-1.17645	down
Capana09g000081	25	1.26817	24	1.46546	25	1.34491	77	4.2304	133	8.84055	82	4.73066	3.12374e-07	1.0587e-05	1.70938	up
Capana09g000098	40	4.96352	15	2.24688	31	4.01568	79	10.2004	83	12.1611	73	10.145	6.31403e-05	0.00109138	1.30299	up
Capana09g000140	578	14.1672	467	13.4154	488	12.1774	1270	32.196	1138	32.635	1236	33.2075	5.33766e-32	2.63604e-29	1.3076	up
Capana09g000144	16119	860.625	13008	843.493	15464	871.028	9290	528.942	3130	213.08	6072	365.771	4.87251e-05	0.000891231	-1.08524	down
Capana09g000187	26	1.81625	41	3.56553	23	1.67871	144	10.4504	129	10.9775	89	6.96197	3.66833e-07	1.21937e-05	1.68397	up
Capana09g000200	4377	134.225	3855	140.805	4019	129.058	2146	69.3203	1294	48.8245	1520	52.1483	1.14229e-13	1.2027e-11	-1.19547	down
Capana09g000202	237	12.9889	190	12.5302	279	16.1407	812	48.155	693	50.2979	238	14.6165	0.000736986	0.00824517	1.12741	up
Capana09g000204	19	1.89646	18	2.1817	21	2.20165	370	38.6931	342	40.6084	183	20.2996	1.2431e-27	5.05575e-25	3.38719	up
Capana09g000226	1	6.73478e-05	8	0.906935	3	0.32552	139	7.37429	92	6.95723	84	4.76886	1.35734e-14	1.7167e-12	3.08419	up
Capana09g000232	1322	25.5365	1135	26.2473	1131	22.8024	601	12.1448	191	4.50532	354	7.6728	1.16871e-06	3.45812e-05	-1.39428	down
Capana09g000318	261	8.4528	189	7.36779	173	5.93939	926	31.5655	1309	51.4729	403	14.4822	8.91212e-08	3.41692e-06	1.78046	up
Capana09g000349	78	3.14867	35	1.7308	38	1.53409	6	0.29282	7	0.468577	18	0.469551	0.00091976	0.00980037	-1.37456	down
Capana09g000378	2	0.0824592	4	0.196545	16	0.475725	505	16.0979	137	4.96476	417	14.1564	4.3306e-17	6.65373e-15	3.4241	up
Capana09g000437	175	19.7332	126	15.6189	153	16.4962	39	3.03956	14	1.50443	35	4.9408	4.83087e-10	3.00906e-08	-1.94706	down
Capana09g000540	81	5.61747	45	3.74424	49	3.56136	25	1.80543	15	1.21871	15	1.08308	0.000145868	0.00219884	-1.32801	down
Capana09g000548	100	3.33385	101	3.92635	83	2.77401	1126	38.4291	1580	62.7794	636	23.146	1.0149e-24	3.18956e-22	3.10989	up
Capana09g000620	131	7.91663	91	6.60728	151	9.57967	42	2.69014	22	1.62821	47	3.2153	4.11229e-06	0.000104275	-1.41377	down
Capana09g000688	204	12.3954	157	11.6774	197	12.5711	60	3.83424	49	4.17547	81	5.51738	1.33237e-08	6.26665e-07	-1.35417	down
Capana09g000732	56	0.858725	24	0.446121	57	1.02508	140	2.38324	148	3.03663	99	1.77645	2.78041e-05	0.000539535	1.34752	up
Capana09g000788	54	0.887748	58	1.03941	61	1.04186	172	2.81774	125	2.62004	215	3.95852	1.59388e-08	7.36309e-07	1.4783	up
Capana09g001048	44	19.2857	40	22.0527	99	45.4809	152	72.1875	175	109.627	144	71.5126	0.00023157	0.00324761	1.20353	up
Capana09g001260	566	24.9477	480	28.1521	648	27.7981	218	13.9801	80	4.3218	172	8.74885	9.92539e-09	4.78773e-07	-1.58519	down
Capana09g001566	4626	214.98	3824	214.947	4331	213.602	2581	129.448	1650	97.3533	1519	79.777	1.06972e-08	5.13341e-07	-1.03323	down
Capana09g001623	120	4.10299	109	4.43529	98	3.505	37	1.3328	4	0.164665	27	1.03166	0.000364873	0.00470074	-1.44869	down
Capana09g001740	2192	201.539	1912	211.557	2292	218.965	893	88.3055	890	97.2917	748	77.6494	9.69513e-20	2.07316e-17	-1.22208	down
Capana09g001761	1349	140.18	1108	137.216	1075	115.811	1961	212.825	2150	276.477	3439	407.132	9.62741e-07	2.92375e-05	1.09214	up
Capana09g001785	1206	31.2993	1005	31.4827	1453	39.8517	2853	78.4071	3848	122.548	1516	43.397	0.00013524	0.00207482	1.10104	up
Capana09g001788	47	1.29282	48	1.51097	66	1.8177	255	7.49872	201	6.31737	173	5.16341	2.66159e-14	3.20969e-12	1.87479	up
Capana09g001807	37	1.19693	12	0.460039	52	1.80169	137	4.75295	80	3.22333	103	3.80208	0.000407683	0.00513429	1.32032	up
Capana09g001859	144	15.0491	115	14.5984	102	11.1813	48	5.26243	25	3.19999	50	5.70507	1.36414e-05	0.000293822	-1.28979	down
Capana09g001925	35	1.18187	31	1.39462	30	1.08005	3	0.178175	10	0.461297	4	0.154044	0.00065059	0.00743501	-1.42189	down
Capana09g001992	509	16.6112	456	18.0804	350	12.0252	193	6.68942	74	2.94831	177	6.50711	9.54355e-06	0.000214699	-1.3098	down
Capana09g002053	317	11.7041	316	13.9245	274	10.5742	781	30.4968	631	28.3426	558	23.1986	3.24164e-10	2.08168e-08	1.1323	up
Capana09g002077	194	17.0342	145	15.6084	177	16.5098	438	42.3892	339	39.0704	387	38.7481	4.73063e-15	6.3305e-13	1.21366	up
Capana09g002102	117	2.85413	77	2.33309	70	1.81852	369	8.73222	265	7.64048	176	4.57862	3.03253e-07	1.03455e-05	1.48162	up
Capana09g002190	2219	60.0117	1870	60.0901	1604	45.2862	1008	28.7906	398	13.4213	972	29.4034	8.96273e-05	0.00146613	-1.06871	down
Capana09g002246	305	15.554	254	15.2096	300	15.4532	581	31.5049	584	36.3744	620	35.1587	5.35726e-16	7.66347e-14	1.10968	up
Capana09g002320	6	0.230688	8	0.306615	9	0.35028	36	1.39861	38	1.63254	28	1.15786	1.98664e-05	0.000403592	1.64915	up
Capana09g002380	737	30.5457	546	27.8012	354	15.9365	5923	260.355	2662	131.211	8903	406.16	1.25693e-18	2.34876e-16	2.85972	up
Capana09g002437	15	0.515837	11	0.455657	22	0.796142	136	4.92244	120	4.9928	60	2.29657	1.78252e-09	1.00198e-07	2.17504	up
Capana10g000063	12	0.613234	8	0.43268	14	0.824791	871	50.5783	1019	67.5518	418	24.8492	5.88195e-49	5.08348e-46	4.94129	up
Capana10g000111	91	8.24766	70	5.70923	82	6.81353	32	2.16928	28	2.78753	36	3.13979	3.28887e-05	0.000628735	-1.1413	down
Capana10g000278	33	1.99735	27	1.82551	18	1.10352	2	0.0962037	0	0	2	0.103713	2.02756e-06	5.60741e-05	-2.02385	down
Capana10g000333	19	0.67103	9	0.406152	9	0.482254	67	2.4841	89	3.88123	19	0.735842	0.00065767	0.00749527	1.42122	up
Capana10g000345	699	59.8694	520	54.2755	369	33.1054	224	20.2049	35	3.65626	126	11.8062	0.000132094	0.0020371	-1.45807	down
Capana10g000365	337	13.2401	297	14.2424	211	8.70848	659	26.1132	878	38.7634	618	26.4594	8.71978e-08	3.35558e-06	1.31093	up
Capana10g000553	56	2.17201	49	2.27694	82	2.99925	217	7.91221	224	9.2949	159	6.05459	2.29761e-09	1.24474e-07	1.59036	up
Capana10g000590	274	10.9285	222	10.5874	197	8.05434	67	2.92855	20	0.954265	61	2.69459	6.07152e-08	2.43589e-06	-1.78327	down
Capana10g000607	2180	78.9797	1901	82.2804	1935	73.8542	544	20.6321	365	15.8587	1167	45.9856	5.77441e-05	0.00101761	-1.24111	down
Capana10g000684	252	8.14614	194	7.48286	209	7.08442	116	3.91418	93	3.65801	78	2.75722	7.355e-07	2.30102e-05	-1.04145	down
Capana10g000692	4445	223.118	4623	279.397	3990	210.352	1551	82.8446	1259	78.7056	1235	68.9815	1.69726e-26	6.28655e-24	-1.57571	down
Capana10g000707	2818	133.873	2482	139.346	2188	108.678	1194	60.8715	346	21.6008	464	25.1952	8.27682e-07	2.55142e-05	-1.55844	down
Capana10g000725	71	3.84863	62	4.04733	63	3.67032	24	1.45464	23	1.68893	22	1.25581	1.91812e-05	0.000392362	-1.28255	down
Capana10g000810	50	3.48781	15	1.282	31	2.54031	192	15.2507	218	20.6765	109	8.8035	1.8396e-08	8.38616e-07	1.99623	up
Capana10g001173	31	2.18312	25	2.12572	19	1.40405	5	0.374302	4	0.352513	2	0.156921	0.000106343	0.00170115	-1.61665	down
Capana10g001268	137	34.3222	99	39.8144	55	17.7573	31	5.146	10	7.26874	36	9.30507	0.000577947	0.00675749	-1.3331	down
Capana10g001282	87	2.52646	57	1.87494	64	1.7661	23	0.623482	23	0.759369	21	0.6282	1.06838e-05	0.000237262	-1.35617	down
Capana10g001341	246	8.53863	246	10.2453	122	4.94195	83	3.24696	14	0.546785	50	2.00425	0.000420629	0.00527171	-1.39786	down
Capana10g001357	41	2.37626	49	3.4013	20	1.21951	6	0.369233	4	0.282496	0	0	7.82605e-05	0.00130594	-1.68446	down
Capana10g001370	404	14.8059	361	16.6679	388	15.1252	129	4.95132	90	4.34361	235	9.45702	0.000162026	0.0023971	-1.10629	down
Capana10g001436	315	4.04694	243	4.04309	242	3.72032	657	9.237	610	10.0393	653	10.4429	2.63059e-19	5.19654e-17	1.30746	up
Capana10g001528	114	7.54541	78	6.51562	91	6.38557	276	18.6425	246	19.5319	232	16.7816	1.80607e-13	1.84539e-11	1.42164	up
Capana10g001560	40	1.30218	33	1.38057	62	2.2921	546	19.5683	170	7.10168	982	38.3213	5.76358e-12	5.02303e-10	2.64516	up
Capana10g001591	2700	43.953	2294	44.8796	2066	34.9764	816	14.1605	470	9.40355	770	13.8046	7.67255e-17	1.16163e-14	-1.62397	down
Capana10g001656	20	0.806107	14	0.7044	21	0.914243	45	2.01285	68	3.49152	48	2.24273	0.000138401	0.00211374	1.33274	up
Capana10g001746	7553	224.677	6296	219.954	6779	210.581	3963	125.739	966	36.1282	1746	66.3791	3.74962e-05	0.000706399	-1.32073	down
Capana10g001785	319	7.95321	287	8.54782	329	8.68426	140	3.70945	62	1.86119	60	1.68476	5.57383e-08	2.26091e-06	-1.5595	down
Capana10g001808	129	9.19265	96	7.66773	104	8.0451	235	17.3696	247	19.5096	265	20.9365	3.49802e-10	2.23938e-08	1.20849	up
Capana10g001835	2992	158.881	2512	158.511	2835	157.745	1319	73.324	614	39.7789	1076	62.9801	9.51572e-10	5.72102e-08	-1.31677	down
Capana10g001886	185	9.53447	160	10.0466	133	7.30003	49	2.71191	19	1.09031	67	3.95932	7.62425e-05	0.0012774	-1.39878	down
Capana10g001973	21	0.497537	31	0.914264	44	1.06814	366	9.55238	287	8.23307	184	5.0381	4.27034e-17	6.6101e-15	2.6728	up
Capana10g002080	2030	360.87	1741	381.853	2130	400.876	960	188.921	504	116.483	814	166.068	1.59425e-10	1.09026e-08	-1.2399	down
Capana10g002091	2	0.21593	0	0	0	0	20	2.28097	19	2.51304	9	0.975379	0.00014381	0.00217255	1.59839	up
Capana10g002094	39	4.19939	25	3.5979	56	6.51224	128	14.7993	142	19.9376	66	7.35881	0.000343151	0.00446247	1.26309	up
Capana10g002130	10180	217.746	8567	217.798	6996	156.784	3140	71.1167	1836	48.2682	2895	68.8364	6.79531e-15	8.92078e-13	-1.55317	down
Capana10g002185	299	24.6818	245	24.2198	313	27.0862	128	11.1675	131	13.355	118	10.7793	4.16717e-09	2.17175e-07	-1.05003	down
Capana10g002219	35	2.6764	25	2.33379	31	2.47332	3	0.2399	3	0.279281	5	0.431318	3.82382e-06	9.77973e-05	-1.89028	down
Capana10g002278	31	2.7121	25	2.6535	47	4.06659	158	11.3852	66	5.99822	150	11.5815	6.40657e-06	0.00015327	1.56145	up
Capana10g002281	16	0.446117	13	0.434407	7	0.205478	111	3.26659	200	6.95415	32	0.995539	2.12778e-06	5.83789e-05	1.98173	up
Capana10g002303	163	10.1684	79	5.08777	105	6.4948	673	43.4768	317	23.398	788	52.2274	6.05562e-12	5.25547e-10	2.08629	up
Capana10g002308	4	0.308407	7	1.02208	4	0.324587	41	6.35855	16	2.7458	31	4.50039	0.00017387	0.0025433	1.58894	up
Capana10g002336	43	1.57806	36	1.5824	84	3.25724	655	25.5268	387	17.5485	545	22.5024	1.75477e-24	5.35256e-22	2.92633	up
Capana10g002355	471	6.62555	451	8.73727	569	7.99943	248	3.49477	172	3.21231	180	2.85252	7.99167e-11	5.89905e-09	-1.18569	down
Capana10g002372	883	32.9355	724	33.6601	810	32.6244	4327	163.839	3962	171.447	1565	62.5861	5.23894e-10	3.24376e-08	1.82244	up
Capana11g000013	301	16.8212	259	16.7629	275	15.3464	681	38.0457	684	43.1039	516	30.9263	1.95577e-11	1.57235e-09	1.20318	up
Capana11g000042	3	0.149079	1	0.0608865	0	0	161	8.69563	101	6.67911	4	0.226925	6.3024e-05	0.00109028	1.66468	up
Capana11g000058	88	14.1921	80	15.7266	109	18.7056	20	3.54298	1	0.221741	25	4.57743	0.000771272	0.00855493	-1.42098	down
Capana11g000163	117	11.3026	94	10.8512	186	19.6909	26	2.59339	5	0.670219	42	4.78188	0.000164009	0.00241782	-1.54078	down
Capana11g000186	17	3.10646	6	1.34012	18	3.47265	141	27.8004	131	31.7667	47	9.75326	1.34729e-07	4.96368e-06	2.08617	up
Capana11g000201	131	7.07282	94	7.5396	107	7.54029	262	17.8455	441	35.9942	257	16.4095	2.55983e-07	8.81993e-06	1.44719	up
Capana11g000230	400	24.2633	308	22.1193	250	15.7507	89	5.70499	15	1.11945	69	4.72088	2.17188e-06	5.93534e-05	-1.7844	down
Capana11g000362	22	5.64769	12	3.81027	18	4.81881	51	17.9505	173	78.124	73	27.5368	6.50314e-06	0.000155222	1.80042	up
Capana11g000407	212	27.6394	147	23.6391	147	19.7527	61	8.42131	20	3.41761	76	11.0174	0.000289094	0.00389883	-1.27335	down
Capana11g000431	212	5.75544	177	5.71269	309	9.10208	987	28.0975	653	21.2776	858	25.8938	9.98829e-17	1.49048e-14	1.78676	up
Capana11g000625	185	8.89328	149	8.58776	186	10.8339	103	5.40442	58	4.43927	62	3.31731	2.34904e-05	0.000467599	-1.04868	down
Capana11g000757	273	12.3882	219	12.4909	255	12.6277	787	39.8241	501	28.5355	460	24.3483	4.12018e-09	2.1581e-07	1.21425	up
Capana11g000759	214	111.731	220	145.75	283	154.823	1050	607.045	738	563.624	671	407.141	1.62831e-17	2.63863e-15	1.73467	up
Capana11g000772	89	1.12148	75	0.558508	101	0.940457	250	3.0932	218	2.63113	153	4.10238	9.64309e-07	2.92422e-05	1.20255	up
Capana11g000795	27	1.79582	32	2.55575	60	4.16096	389	26.9242	365	29.0352	280	20.721	5.70891e-22	1.42668e-19	2.78211	up
Capana11g000869	60	13.7573	49	13.5934	51	12.2583	152	37.3842	228	71.2333	72	18.4046	0.000488354	0.00593059	1.25244	up
Capana11g000953	1462	188.09	1294	199.916	1392	189.041	421	58.0901	280	44.7872	385	56.306	3.08241e-36	1.77598e-33	-1.81198	down
Capana11g001061	79	7.22755	63	8.3391	73	6.45003	12	1.82347	0	0	4	0.298802	4.95294e-07	1.60248e-05	-2.10548	down
Capana11g001062	75	7.85714	65	7.61077	112	6.36622	20	3.31657	16	0.70452	18	1.09218	3.44252e-08	1.48451e-06	-1.79572	down
Capana11g001109	5	0.411203	3	2.6799	4	0.430278	18	1.75244	43	4.22143	27	1.97509	1.41577e-05	0.000302742	1.83435	up
Capana11g001281	333	17.483	264	17.8379	319	19.6681	1715	95.5935	2773	174.902	495	29.7931	0.000233151	0.00326538	1.53322	up
Capana11g001311	222	7.66819	172	7.32687	222	8.0968	572	21.1058	460	19.8348	287	11.1238	1.49057e-05	0.000316289	1.07365	up
Capana11g001427	145	6.22802	113	5.60655	145	6.22539	1463	63.0414	2573	133.859	950	45.1179	2.55821e-24	7.58035e-22	3.15527	up
Capana11g001454	187	11.1314	137	9.57115	186	11.8171	505	31.2896	277	20.4027	334	21.8934	6.55137e-07	2.07781e-05	1.11204	up
Capana11g001473	348	18.2433	308	19.6646	252	14.0931	156	8.86865	85	5.6342	116	6.9195	6.88941e-07	2.16844e-05	-1.18356	down
Capana11g001561	14514	527.961	12174	529.052	16258	618.61	7736	296.401	2959	129.246	5636	229.662	1.25137e-06	3.66091e-05	-1.21331	down
Capana11g001659	28	4.11513	22	3.97051	34	4.70338	4	1.28348	5	0.896203	1	0.160435	1.02636e-05	0.000228421	-1.84335	down
Capana11g001813	817	63.0201	584	53.6657	860	72.3166	399	33.8694	108	8.98512	202	18.2908	2.20789e-05	0.000442474	-1.3529	down
Capana11g001855	1139	21.1324	987	22.1075	1054	20.9975	521	10.2276	226	5.29177	432	9.08492	1.10238e-07	4.16494e-06	-1.26192	down
Capana11g001886	1	0.0857579	2	0.206422	4	0.35864	32	2.90709	15	1.58223	12	1.1725	0.000621526	0.00719804	1.45714	up
Capana11g001891	122	5.48558	121	6.74011	96	4.58573	52	2.66157	42	2.51442	50	2.75657	4.89473e-05	0.000892933	-1.05293	down
Capana11g001936	8	0.408897	6	0.338677	9	0.398554	60	3.36844	36	2.01255	44	2.60855	3.07874e-08	1.3444e-06	2.07471	up
Capana11g001970	125	6.99259	128	8.62319	46	2.71271	25	1.49757	9	0.627403	27	1.70115	0.000107829	0.00172046	-1.5424	down
Capana11g002035	482	17.014	406	16.9772	533	19.5493	1254	46.1558	983	41.7637	1218	46.8485	1.69701e-24	5.25364e-22	1.3287	up
Capana11g002067	339	8.2926	207	5.90815	298	7.77755	940	23.3139	904	26.2729	884	22.7305	6.38572e-26	2.28367e-23	1.72347	up
Capana11g002128	343	23.3977	264	21.6153	198	13.9281	74	5.03561	35	2.75843	75	5.45783	2.20981e-09	1.2062e-07	-1.77959	down
Capana11g002182	74	9.28332	55	8.44904	56	7.39902	26	3.45629	16	2.5354	22	3.11848	9.83851e-05	0.00159752	-1.2342	down
Capana11g002227	49	1.29427	40	1.44007	40	1.36119	86	3.01784	107	3.80468	74	2.45636	0.000457484	0.00562639	1.01451	up
Capana11g002299	92	4.43839	55	3.23462	53	2.68463	371	19.3838	345	21.2486	254	13.8698	4.793e-17	7.31002e-15	2.13994	up
Capana11g002326	260	28.2098	198	23.8	124	13.9272	63	7.42319	36	4.36083	24	3.45343	3.48197e-07	1.16114e-05	-1.74023	down
Capana11g002336	183	6.28947	170	6.98674	112	4.16518	37	1.31031	21	0.853001	25	0.91017	8.70815e-12	7.46382e-10	-2.09451	down
Capana11g002339	8	0.371316	6	0.279646	6	0.243757	622	24.5346	3457	156.878	164	7.05515	0.000267712	0.00365803	1.47744	up
Capana11g002375	9	0.238287	5	0.177471	7	0.21824	258	7.61346	128	4.75294	230	7.2807	2.75607e-32	1.42916e-29	3.97925	up
Capana11g002394	97	9.61051	42	4.95908	93	9.54926	294	30.6237	113	13.2996	187	20.897	0.000393948	0.00500098	1.18138	up
Capana12g000026	2427	74.2557	2133	77.0455	2202	70.0921	710	22.9589	133	4.98271	645	21.7677	2.88484e-06	7.64205e-05	-1.66459	down
Capana12g000116	33	1.30384	28	1.32578	50	2.15429	249	10.9265	94	4.936	97	4.39085	1.0177e-05	0.000226736	1.58876	up
Capana12g000119	29	2.02968	29	2.43785	31	2.2753	142	10.5065	145	12.3546	40	3.15455	0.000254303	0.00350948	1.40436	up
Capana12g000257	53	4.85318	43	4.55065	22	1.74237	5	0.458876	4	0.385374	0	0	7.44953e-07	2.32358e-05	-2.09733	down
Capana12g000294	7	0.235701	12	0.488216	0	0	178	6.34475	130	5.35988	65	2.41926	1.33979e-08	6.28088e-07	2.38609	up
Capana12g000531	471	15.3472	365	14.5045	330	11.4294	118	4.17223	73	2.98602	185	6.87009	2.92271e-06	7.72266e-05	-1.35633	down
Capana12g000598	65	3.35113	50	3.05087	97	5.30417	30	1.65045	20	1.29676	14	0.757846	0.000219948	0.00310774	-1.31394	down
Capana12g000604	3605	195.365	3126	200.951	2909	161.289	1287	71.4013	722	49.2557	1555	92.3996	4.06952e-08	1.71217e-06	-1.2664	down
Capana12g000627	1	0.508849	6	3.93122	6	3.15184	55	30.0407	26	18.8031	38	21.9565	1.60926e-05	0.000338532	1.82331	up
Capana12g000640	16	0.923449	7	0.460777	24	1.5887	96	5.75158	70	4.81153	43	2.82721	5.23725e-05	0.000941344	1.58936	up
Capana12g000660	20	3.42228	31	6.20925	22	3.90251	194	35.4883	510	107.667	71	13.1903	2.10917e-07	7.37747e-06	2.14669	up
Capana12g000727	164	5.09578	126	4.6509	214	6.90068	34	1.1278	19	0.719159	9	0.30127	1.046e-10	7.48144e-09	-2.30504	down
Capana12g000756	72	1.39684	50	1.45984	75	1.09469	35	0.477991	11	0.151892	12	0.297438	0.000892064	0.00962705	-1.27254	down
Capana12g000797	198	15.0647	173	15.8767	156	12.6135	55	4.56455	14	1.38673	43	3.67925	5.04907e-07	1.62874e-05	-1.73895	down
Capana12g000805	17	0.826093	22	1.32015	22	1.13647	131	8.11201	66	3.83505	70	3.92089	1.19648e-07	4.47969e-06	1.80726	up
Capana12g000826	296	11.9269	221	10.5008	347	14.7667	993	41.9779	758	37.446	595	26.1492	4.33584e-11	3.29429e-09	1.4202	up
Capana12g000832	11	1.18267	15	0.545918	24	0.87251	465	12.1072	276	8.69166	364	9.27353	9.71863e-43	6.71946e-40	3.99127	up
Capana12g000864	19	0.716814	14	0.507942	5	0.172781	356	12.6935	429	20.2887	204	7.45251	1.59209e-25	5.41363e-23	3.72678	up
Capana12g000896	152	5.96921	182	7.36453	162	6.52445	65	2.62804	52	2.18542	68	2.91252	2.00223e-07	7.07501e-06	-1.25996	down
Capana12g000943	191	11.2297	145	11.2621	106	6.94513	59	4.48814	17	1.30046	36	2.44503	2.56566e-05	0.00050347	-1.51035	down
Capana12g000958	225	6.66165	226	8.13713	184	5.73194	84	2.65192	26	0.942125	60	1.8174	1.67521e-06	4.73395e-05	-1.55209	down
Capana12g001343	43	4.93879	23	3.19082	50	6.00862	0	0	0	0	0	0	8.74243e-11	6.38505e-09	-2.75391	down
Capana12g001771	5	1.48648	3	1.1231	3	0.931513	46	14.6565	32	12.9509	27	9.09085	7.66839e-08	3.00676e-06	2.18242	up
Capana12g001789	18	2.5108	8	1.33508	33	4.79417	66	9.82833	73	12.8405	86	13.5339	8.30975e-05	0.00137449	1.49225	up
Capana12g001816	3287	77.2868	2736	76.8638	2161	52.7057	400	9.1088	401	10.2463	440	11.5002	5.6077e-44	4.01086e-41	-2.51673	down
Capana12g001917	62	2.30384	60	3.08523	67	2.54507	7	0.253189	3	0.204504	8	0.31158	1.5316e-11	1.26568e-09	-2.48576	down
Capana12g001979	62	2.81734	57	3.10009	45	2.14256	20	0.950954	8	0.44072	13	0.656844	4.88631e-05	0.000892182	-1.48462	down
Capana12g002149	511	86.7951	461	96.1213	321	57.593	235	43.5816	74	16.9284	143	27.3518	0.000106373	0.00170115	-1.23376	down
Capana12g002196	31	1.48479	27	1.54841	31	1.57031	68	3.543	66	4.0629	67	3.6455	9.85406e-05	0.00159752	1.10389	up
Capana12g002225	42	5.92129	41	7.03183	37	5.50874	15	2.28129	14	2.66602	11	1.76071	0.000902626	0.00967559	-1.17561	down
Capana12g002302	157	1.72222	137	1.87409	206	2.41057	6832	76.8399	9171	117.369	2154	25.936	2.05404e-16	3.02163e-14	3.32303	up
Capana12g002376	12	0.575886	13	0.751798	10	0.505878	391	19.7277	438	25.1833	43	2.29515	2.73767e-10	1.78009e-08	2.64417	up
Capana12g002403	106	58.8768	83	60.0531	69	41.2764	20	12.7214	18	15.1431	24	15.477	6.48376e-08	2.58131e-06	-1.67796	down
Capana12g002405	79	5.58355	50	4.18836	91	6.74014	149	11.3708	185	16.8487	176	14.08	6.48543e-06	0.000154978	1.18884	up
Capana12g002421	736	33.8205	585	32.6649	527	25.6278	190	9.0169	73	4.03412	206	10.6813	2.82664e-08	1.23954e-06	-1.65596	down
Capana12g002432	115	4.53965	90	4.25433	40	1.64779	26	1.06762	8	0.40472	12	0.526241	6.28119e-05	0.00108832	-1.60231	down
Capana12g002445	79	3.6567	83	4.3725	33	1.57964	14	0.612783	0	0	10	0.545774	0.000917779	0.00979751	-1.41457	down
Capana12g002446	340	12.8388	274	12.6585	157	6.46269	95	3.7868	33	1.77799	80	3.53203	1.75907e-05	0.000365232	-1.47411	down
Capana12g002450	128	5.72983	119	9.23251	81	3.70264	33	2.26296	7	1.21179	31	1.54225	0.000114543	0.00180811	-1.5222	down
Capana12g002451	159	16.8255	142	18.1596	158	17.472	45	4.91756	45	7.16854	59	6.79216	1.75843e-09	9.91125e-08	-1.42228	down
Capana12g002521	6	0.118292	6	0.118759	19	0.408776	57	1.26635	74	1.83234	29	0.613704	0.000159248	0.00236614	1.56714	up
Capana12g002556	96	4.58296	89	6.133	82	4.78482	410	22.8629	233	15.5414	323	19.6824	5.7008e-15	7.57988e-13	1.77547	up
Capana12g002622	643	38.6144	536	38.9484	661	40.6905	348	21.6353	260	19.8459	208	14.5709	6.84052e-08	2.71293e-06	-1.04019	down
Capana12g002699	28	2.58484	27	2.98629	44	4.20738	83	7.99085	97	10.8759	107	10.9224	2.76089e-06	7.35127e-05	1.39902	up
Capana12g002736	186	8.57227	164	9.04729	162	7.8218	47	2.26146	18	1.00741	77	3.95017	0.000121611	0.00189659	-1.38607	down
Capana12g002870	2	0.0686475	1	0.0442159	0	0	55	1.41219	30	1.0751	67	2.20651	1.17985e-12	1.10735e-10	2.96044	up
Capana12g002913	24	0.918051	25	1.5284	62	3.55298	160	7.18076	196	9.75429	85	4.4616	3.3925e-05	0.000645571	1.56513	up
Trans_newGene_1014	18	0.450624	6	0.179804	8	0.208837	53	1.375	94	2.82821	85	2.32947	2.46292e-08	1.08925e-06	2.14163	up
Trans_newGene_10207	1	0.0648156	0	0	0	0	166	11.1939	66	4.89382	36	2.55413	2.77406e-13	2.79318e-11	3.09693	up
Trans_newGene_10286	10	0.806683	15	1.45473	17	1.45074	59	5.06642	59	5.72828	54	4.90241	1.23684e-06	3.62865e-05	1.68114	up
Trans_newGene_10301	32	12.697	20	10.1425	10	4.1216	4	1.70157	1	0.534986	0	0	0.000680554	0.00770107	-1.43897	down
Trans_newGene_10483	83	1.43276	59	1.03392	87	1.48387	13	0.542519	24	1.2533	21	1.02438	3.71719e-06	9.51875e-05	-1.56175	down
Trans_newGene_10557	66	1.36663	52	1.30715	53	1.1397	23	0.483214	24	0.56302	20	0.458025	0.000540292	0.00639654	-1.0785	down
Trans_newGene_10601	12	1.45258	8	1.16544	9	1.03204	40	5.12502	48	7.14044	67	9.05837	2.26333e-07	7.86367e-06	1.93106	up
Trans_newGene_10704	11	2.32615	11	2.8514	22	4.89231	295	66.4522	344	94.7577	52	12.2548	1.87638e-09	1.04624e-07	2.48015	up
Trans_newGene_10748	19	1.65544	16	1.67914	12	1.09368	1	0.092056	0	0	1	0.0976747	8.24153e-05	0.00136429	-1.66556	down
Trans_newGene_10899	4	0.461849	2	0.283466	1	0.122517	18320	2270.87	10175	1448.15	10804	1391.89	1.31805e-242	1.36695e-238	9.86883	up
Trans_newGene_10947	35	3.04165	41	4.50791	54	4.96773	2	0.187794	0	0	0	0	2.51877e-12	2.27149e-10	-2.93188	down
Trans_newGene_10980	7	0.341387	4	0.21572	8	0.454798	29	1.81859	35	3.12617	19	1.45627	0.000327218	0.00430384	1.47792	up
Trans_newGene_11045	0	0	0	0	0	0	19	2.57561	9	1.4241	26	3.64858	2.94494e-05	0.000568222	1.75554	up
Trans_newGene_1110	43	2.12746	38	2.26275	65	3.36304	13	0.673081	15	0.891132	13	0.708942	0.000176338	0.00257759	-1.34471	down
Trans_newGene_11117	920	271.442	787	289.701	1195	375.113	591	192.976	346	142.97	339	114.74	4.16112e-06	0.000105128	-1.03491	down
Trans_newGene_11183	350	24.4577	256	23.3263	334	26.9434	150	11.2653	112	10.2502	116	8.80044	5.62541e-11	4.21236e-09	-1.17617	down
Trans_newGene_11233	1481	152.791	1155	142.756	1624	175.41	406	43.9149	141	17.7166	716	82.2973	0.000155667	0.00231791	-1.32727	down
Trans_newGene_11310	0	0	1	0.224083	1	0.193189	18	3.54746	39	9.206	9	1.85645	6.77182e-05	0.00115321	1.67368	up
Trans_newGene_11311	0	0	1	0.14829	1	0.128477	24	3.143	94	14.2201	7	0.976678	0.000143021	0.00216536	1.56977	up
Trans_newGene_11368	2	0.0847291	0	0	0	0	143	6.39764	88	4.50506	57	2.70095	2.45567e-20	5.47693e-18	3.75901	up
Trans_newGene_11385	17	0.715717	12	0.229801	14	0.212793	688	20.1734	162	4.86035	90	2.65739	3.88132e-11	2.97071e-09	2.72164	up
Trans_newGene_11487	1173	62.7557	970	62.1261	819	45.979	281	16.1677	58	3.99488	314	19.0197	7.74653e-06	0.00017973	-1.62637	down
Trans_newGene_11513	3	0.0786895	5	0.158368	3	0.0824974	41	1.11837	60	1.84347	9	0.263561	0.000145664	0.00219735	1.62085	up
Trans_newGene_11533	61	0.788279	51	0.798698	85	1.15382	166	2.24047	145	2.19495	174	2.52772	1.48669e-07	5.44822e-06	1.2731	up
Trans_newGene_11622	25	1.68126	27	2.19372	18	1.25738	4	0.278412	5	0.382525	5	0.380418	0.000553221	0.00651243	-1.43035	down
Trans_newGene_11779	5	1.39303	3	1.04044	2	0.578671	15	4.42116	41	15.042	40	12.4907	1.73821e-05	0.000361988	1.82477	up
Trans_newGene_11871	0	0	0	0	2	0.438168	52	11.8204	21	5.67078	56	13.2009	1.76834e-10	1.18702e-08	2.70462	up
Trans_newGene_11945	1352	187.703	1062	180.738	1175	173.156	494	73.0702	394	66.4728	414	63.9483	1.44132e-30	6.64351e-28	-1.35835	down
Trans_newGene_12116	62	2.4207	62	3.35118	52	2.14095	25	1.01695	24	1.07896	16	0.647912	0.000413628	0.00520283	-1.16289	down
Trans_newGene_12225	0	0	0	0	0	0	51	4.78084	17	1.85535	60	6.07135	1.73797e-09	9.84947e-08	2.56828	up
Trans_newGene_12231	5	0.336441	5	0.220186	2	0.0606507	54	2.50123	69	4.55502	38	1.66093	1.0076e-09	6.04033e-08	2.47343	up
Trans_newGene_12373	1493	45.8622	1218	45.5594	1431	46.1909	625	20.0228	374	13.8084	545	18.4432	2.58048e-15	3.52134e-13	-1.30392	down
Trans_newGene_12383	2	0.107447	4	0.235515	2	0.0619554	14	0.756381	17	1.02144	18	1.04995	0.000668945	0.00759041	1.45197	up
Trans_newGene_12454	250	9.49735	199	9.02083	224	8.96009	435	17.3809	587	27.1151	407	17.0703	4.32003e-07	1.41334e-05	1.10396	up
Trans_newGene_12526	276	25.4456	249	27.8792	207	19.956	770	75.297	498	56.7147	495	51.2649	2.64563e-09	1.41069e-07	1.24792	up
Trans_newGene_12677	439	21.2888	349	20.4977	463	23.9694	2243	115.131	4291	253.723	584	31.4117	0.000913236	0.00975907	1.40829	up
Trans_newGene_12678	58	3.1176	54	3.50927	64	3.65241	137	7.76429	293	19.2862	83	4.95574	0.000940887	0.00995201	1.23215	up
Trans_newGene_12712	26	1.14168	22	1.12723	26	1.19274	4	0.140717	5	0.269767	8	0.376208	0.000896588	0.00964758	-1.37703	down
Trans_newGene_12789	1	0.129429	0	0	0	0	18	2.41825	28	4.37097	29	4.15499	3.94849e-08	1.67484e-06	2.34441	up
Trans_newGene_12846	51	2.7844	37	2.43613	48	2.76005	99	5.60855	121	8.4655	74	4.46188	0.000439005	0.00546569	1.04599	up
Trans_newGene_13002	21	0.240726	18	0.248323	28	0.335458	150	1.79039	133	1.80561	75	0.960057	5.89115e-10	3.59395e-08	2.05494	up
Trans_newGene_13006	1	1.65151e-05	1	1.68257e-05	1	4.03893e-05	9	0.314759	40	1.59829	25	0.919707	1.78013e-05	0.000368498	1.80211	up
Trans_newGene_1313	15	1.70296	5	0.690754	10	1.20687	3158	379.604	1179	162.415	2520	317.674	2.44761e-89	5.64093e-86	6.40227	up
Trans_newGene_13210	243	7.3152	183	6.74562	169	5.42726	85	2.78093	97	3.68665	66	2.22172	2.3887e-05	0.000472321	-1.06017	down
Trans_newGene_13279	9	1.77679	3	0.727913	7	1.44731	29	6.11001	25	6.35537	33	7.3148	0.000126722	0.00196301	1.54152	up
Trans_newGene_13313	0	0	0	0	0	0	21	1.20585	18	1.18561	21	1.27304	3.44031e-07	1.15405e-05	2.17468	up
Trans_newGene_13324	110	15.3549	95	16.1538	102	15.1152	26	3.87259	6	1.06637	24	3.71748	7.69292e-07	2.38159e-05	-1.82184	down
Trans_newGene_13326	49	12.0979	66	21.5003	51	13.7082	4	1.06318	5	1.59959	13	3.83411	2.14598e-06	5.87968e-05	-1.9051	down
Trans_newGene_13338	1	0.0926305	1	0.112683	5	0.485168	33	3.23633	40	4.63708	34	3.5073	4.86378e-08	2.00566e-06	2.29366	up
Trans_newGene_13362	0	0	0	0	0	0	63	2.58047	78	3.51728	34	1.41998	3.00929e-14	3.56678e-12	3.1929	up
Trans_newGene_13413	5	0.753746	2	0.378797	7	1.10933	20	3.21756	81	15.5506	22	3.76395	0.000122709	0.00191083	1.63835	up
Trans_newGene_13445	55	4.70092	52	5.3903	56	4.99257	17	1.52954	15	1.49307	11	1.06029	7.89916e-06	0.000183066	-1.4939	down
Trans_newGene_13447	158	6.04281	131	6.03547	166	6.64233	506	20.1684	251	11.1635	357	15.1766	1.43991e-07	5.28612e-06	1.24395	up
Trans_newGene_13467	22	2.86859	24	3.85276	18	2.45051	226	30.5642	224	35.761	99	14.1773	1.57557e-13	1.62589e-11	2.53335	up
Trans_newGene_13683	17	1.30649	9	0.791445	9	0.687394	155	13.3371	415	40.6576	165	14.8921	1.95981e-17	3.12695e-15	3.26538	up
Trans_newGene_13701	24	2.33817	15	1.78905	7	0.712002	0	0	0	0	0	0	0.000308943	0.00410606	-1.48362	down
Trans_newGene_13721	51	3.86525	50	4.59047	14	1.11924	3	0.241052	0	0	4	0.33823	3.51132e-05	0.000666348	-1.76524	down
Trans_newGene_13739	1282	88.9824	1075	89.9323	821	59.601	444	33.5295	114	10.3047	439	34.8977	0.000120912	0.00188853	-1.30724	down
Trans_newGene_13762	30	1.44326	28	1.64357	49	2.48525	180	9.23865	221	13.2416	66	3.57291	1.31774e-05	0.000285011	1.63977	up
Trans_newGene_13767	3567	323.491	3349	375.325	3741	354.962	2035	197.626	1346	161.351	1560	159.256	4.04091e-13	4.01036e-11	-1.01568	down
Trans_newGene_13842	419	7.24723	338	7.07532	663	12.1524	238	4.37436	71	1.48081	189	3.66024	0.000387135	0.00492635	-1.18571	down
Trans_newGene_1404	1	0.115722	0	0	0	0	3475	434.151	2843	416.003	1801	236.338	1.39109e-132	4.80898e-129	8.14297	up
Trans_newGene_14084	178	15.8298	124	13.4218	192	17.909	55	5.25734	23	2.54095	30	2.98013	2.38736e-09	1.2849e-07	-1.81814	down
Trans_newGene_14151	25	4.23083	25	5.33166	20	3.68168	1	0.186073	0	0	1	0.196482	6.73913e-07	2.12806e-05	-2.1206	down
Trans_newGene_14206	20	1.65419	8	0.758024	30	2.58503	102	8.95436	53	5.37994	83	7.64852	2.61226e-05	0.000511647	1.58337	up
Trans_newGene_14209	209	5.06974	179	5.25751	160	4.28251	360	9.35491	330	9.48219	427	12.5351	1.76179e-08	8.10265e-07	1.04776	up
Trans_newGene_14251	1310	119.868	1050	117.813	993	96.4261	33	3.25575	31	3.54494	80	8.15734	6.284e-39	4.20461e-36	-3.83754	down
Trans_newGene_14280	817	109.516	677	103.117	773	113.767	1281	194.732	1481	259.849	1853	284.535	1.86235e-09	1.04121e-07	1.06352	up
Trans_newGene_14287	74	1.10316	85	1.52341	76	1.19939	136	2.16262	130	2.361	280	4.63721	0.000719643	0.00807292	1.07364	up
Trans_newGene_14288	20	0.381607	11	0.241112	16	0.299275	71	1.34915	94	2.25585	71	1.47573	2.07647e-09	1.14244e-07	2.01906	up
Trans_newGene_14307	11851	409.9	9848	411.493	10554	388.567	6680	243.332	2357	108.577	3728	152.916	1.30244e-05	0.000282585	-1.15095	down
Trans_newGene_14316	3385	340.276	3033	364.892	3126	325.195	1204	117.438	793	88.2077	662	70.4842	1.1553e-17	1.91707e-15	-1.67925	down
Trans_newGene_14390	0	0	4	0.248009	11	0.49638	54	2.69357	15	0.799087	116	6.16658	0.000663556	0.0075499	1.43833	up
Trans_newGene_1444	80	4.81394	67	4.93504	50	3.18423	210	13.5881	187	13.6536	333	22.5276	1.57547e-09	9.07733e-08	1.71767	up
Trans_newGene_14655	16	2.68644	18	3.67485	17	2.97446	0	0	1	0.208318	0	0	2.38561e-05	0.000472321	-1.79648	down
Trans_newGene_1521	77	5.04966	60	4.82247	81	5.6166	29	2.0049	25	2.01074	37	2.68807	0.000380177	0.00486146	-1.04637	down
Trans_newGene_1530	3	0.132008	3	0.157879	2	0.091626	17	0.78797	20	1.06581	12	0.595333	0.000605416	0.00703898	1.46248	up
Trans_newGene_2225	632	86.7819	534	88.2635	564	81.6388	212	31.0693	143	24.2425	301	46.443	3.49524e-07	1.1637e-05	-1.21794	down
Trans_newGene_2326	446	17.5007	381	18.0925	468	19.008	992	41.0385	1413	66.2899	979	42.9678	6.74536e-11	5.01478e-09	1.38547	up
Trans_newGene_2362	41	5.27689	26	4.11292	41	5.59661	76	10.5373	95	15.5291	88	13.1751	4.65253e-05	0.00085628	1.19328	up
Trans_newGene_2603	178	3.06329	199	4.13412	197	3.55422	52	0.921055	23	0.450767	44	0.820407	9.85671e-12	8.37901e-10	-1.95608	down
Trans_newGene_2691	57	20.9946	47	21.4977	24	9.30651	3	1.21168	2	1.02698	8	3.34764	1.38045e-05	0.000296236	-1.83021	down
Trans_newGene_2791	741	246.012	623	260.78	850	296.139	372	134.523	107	48.1788	316	118.814	0.000137001	0.00209718	-1.19757	down
Trans_newGene_3071	174	33.6244	147	34.2887	124	25.1794	74	15.4397	34	8.65613	45	9.58692	8.84594e-06	0.000201629	-1.29915	down
Trans_newGene_3465	13	0.70739	16	1.06284	49	3.02094	257	15.8588	161	11.2771	184	12.1902	2.91308e-09	1.54535e-07	2.23414	up
Trans_newGene_3674	646	28.7517	580	35.0804	515	28.2315	225	9.52164	91	6.38231	281	14.3847	3.03113e-05	0.000582685	-1.26885	down
Trans_newGene_3724	0	0	0	0	0	0	128	5.78643	125	7.04957	93	5.00032	8.03896e-31	3.78964e-28	4.48952	up
Trans_newGene_3879	3	0.0997049	3	0.119034	9	0.316485	37	1.34687	46	1.98968	12	0.44783	0.000741983	0.00828768	1.43812	up
Trans_newGene_3887	0	0	0	0	0	0	18	0.661005	27	1.13871	14	0.543154	2.40854e-06	6.52192e-05	2.00419	up
Trans_newGene_3902	231	7.18476	175	6.55351	219	7.21215	32	1.23296	28	1.20218	97	3.78777	6.39701e-05	0.00110297	-1.46313	down
Trans_newGene_392	12	4.20554	20	8.75877	12	4.45202	57	21.9479	56	27.0314	63	25.3472	3.43704e-06	8.91138e-05	1.63043	up
Trans_newGene_4047	705	37.4364	736	45.2687	814	42.2532	405	22.6912	264	19.2034	377	21.5818	1.23906e-08	5.84104e-07	-1.00203	down
Trans_newGene_4206	90	6.85694	75	6.93743	100	7.9977	1	0.0796906	4	0.357364	8	0.669733	3.8098e-13	3.81753e-11	-2.86033	down
Trans_newGene_4212	1	0.0634115	3	0.225346	2	0.133649	30	2.07027	24	1.9934	12	0.848543	9.91241e-05	0.00160449	1.66004	up
Trans_newGene_4248	15	0.746777	12	0.589381	21	3.05984	56	4.36764	60	3.91908	37	13.5336	7.75838e-05	0.00129685	1.43031	up
Trans_newGene_4309	21	0.667083	21	0.800763	16	0.526046	72	2.40082	33	1.23931	84	3.05149	0.000251281	0.00348401	1.34238	up
Trans_newGene_4609	0	0	0	0	0	0	104	8.06405	9	1.0285	92	6.09211	6.88154e-07	2.16844e-05	2.10243	up
Trans_newGene_468	50	9.39602	27	6.40248	46	9.06049	137	28.2085	91	22.9136	150	32.7291	1.95039e-07	6.93912e-06	1.49052	up
Trans_newGene_4808	10	0.247861	10	0.548297	10	0.437437	101	3.58395	44	1.26945	53	1.37268	3.24638e-08	1.40871e-06	2.07459	up
Trans_newGene_488	33	14.9285	21	11.6401	12	5.45975	103	50.6942	57	36.2077	50	25.6718	0.000545572	0.00643701	1.30878	up
Trans_newGene_4898	1503	175.518	1317	183.624	1484	179.749	787	98.8177	367	53.3165	745	93.6447	7.40835e-06	0.00017324	-1.03423	down
Trans_newGene_503	107	30.0437	119	41.5175	122	35.2132	566	165.085	393	146.014	132	40.865	0.000226026	0.00318278	1.3208	up
Trans_newGene_5073	24	0.547921	10	0.322813	26	0.629377	656	16.9819	987	29.4518	207	6.69411	2.30756e-19	4.69249e-17	3.5098	up
Trans_newGene_5124	1335	130.737	1055	124.381	1100	113.209	719	74.2993	246	30.52	433	46.9071	5.27723e-05	0.000947708	-1.12034	down
Trans_newGene_513	13	2.37008	13	2.90427	14	2.63795	329	62.2809	278	63.907	273	55.2781	1.82129e-56	2.09873e-53	4.09155	up
Trans_newGene_5152	32	1.62122	38	2.63338	52	3.10206	132	7.47834	104	7.13655	122	7.35183	1.14518e-07	4.31096e-06	1.45634	up
Trans_newGene_5605	0	0	0	0	0	0	477	79.8871	296	60.4017	397	64.8381	3.22027e-67	4.77107e-64	6.10668	up
Trans_newGene_5711	21	0.414775	14	0.413944	17	0.358174	81	1.72357	32	0.760491	85	2.02352	5.19751e-05	0.000936826	1.51286	up
Trans_newGene_5758	4	0.282081	0	0	3	0.222567	37	2.78112	24	2.08392	19	1.50583	5.716e-06	0.000140143	1.92824	up
Trans_newGene_5760	22	1.48901	18	1.46378	13	0.924429	246	17.6127	174	14.3799	57	4.32003	5.78884e-09	2.95744e-07	2.26665	up
Trans_newGene_5786	61	1.69925	42	1.47993	72	1.80177	167	4.46442	167	5.16654	139	4.26258	2.00926e-08	9.11951e-07	1.39476	up
Trans_newGene_5808	179	21.4279	152	22.2844	115	14.6296	694	89.6111	346	52.5982	335	45.0123	1.76785e-07	6.3661e-06	1.47346	up
Trans_newGene_5819	28	2.28892	29	2.8666	23	1.99368	118	10.2958	78	7.67277	120	11.0025	1.67396e-09	9.51266e-08	1.76969	up
Trans_newGene_5887	916	81.595	757	81.2318	766	72.4275	427	41.2239	193	21.2831	362	36.374	1.00481e-06	3.02543e-05	-1.15216	down
Trans_newGene_5972	38	0.955122	27	0.662497	62	1.35223	169	4.52414	140	3.79532	105	2.67478	1.43737e-06	4.14081e-05	1.5318	up
Trans_newGene_6148	16	1.32557	18	2.04703	14	1.33282	36	3.56394	58	6.89031	74	7.41631	9.53749e-05	0.00155402	1.44545	up
Trans_newGene_6222	41	2.11896	28	1.74781	26	1.3515	404	21.5997	568	35.1031	104	5.71055	1.29712e-10	9.05886e-09	2.51859	up
Trans_newGene_6252	13	0.385477	8	0.229485	7	0.218723	38	1.18078	24	0.832566	35	1.06926	0.000382508	0.00487645	1.38483	up
Trans_newGene_6306	6	0.474163	6	0.576363	10	0.830639	30	2.56129	24	2.39773	32	2.85752	0.000244598	0.00340958	1.44308	up
Trans_newGene_6320	195	10.5489	150	8.5218	151	8.11354	770	44.7167	721	50.6537	288	15.4421	1.55854e-07	5.6914e-06	1.63041	up
Trans_newGene_6551	0	0	0	0	0	0	242	57.7665	185	52.1994	322	79.7661	6.01354e-48	4.79742e-45	5.39785	up
Trans_newGene_6936	4	0.343524	2	0.14737	2	0.120242	25	2.41486	9	1.29523	16	1.89332	0.00067898	0.00769164	1.43848	up
Trans_newGene_6990	399	19.4293	361	21.3112	294	15.0712	76	3.89619	52	3.06242	108	5.8711	2.16532e-12	1.9873e-10	-1.86853	down
Trans_newGene_7122	53	20.7445	42	21.0034	69	28.4531	1	0.431276	2	1.12435	0	0	2.98671e-14	3.56036e-12	-3.12539	down
Trans_newGene_725	0	0	0	0	0	0	1090	97.7289	1408	137.995	519	51.8391	3.31248e-66	4.58049e-63	6.38055	up
Trans_newGene_7294	43	5.36046	45	6.45925	41	5.30249	120	15.3298	153	22.9165	84	11.1301	1.66479e-05	0.000349151	1.32984	up
Trans_newGene_7340	0	0	0	0	0	0	904	375.354	243	125.889	482	211.111	8.0915e-46	5.99406e-43	5.49448	up
Trans_newGene_7354	34	2.41377	26	2.23184	27	2.10332	100	7.38558	104	8.8123	63	5.24791	3.4611e-06	8.94168e-05	1.44852	up
Trans_newGene_7426	317	52.7538	276	56.6064	418	71.3312	1659	293.398	1826	402.962	1562	294.771	2.2e-36	1.30379e-33	2.29788	up
Trans_newGene_7471	5	0.983278	9	2.21108	8	1.66844	25	5.33815	22	5.82921	56	12.5609	0.000538385	0.00638854	1.43478	up
Trans_newGene_7560	82	7.06372	77	7.48147	106	8.98772	272	22.9678	230	22.772	192	17.2489	1.98077e-09	1.10148e-07	1.36003	up
Trans_newGene_7686	18	0.508163	9	0.474026	1	0.000457938	69	2.26341	97	3.18871	43	1.22655	0.000657385	0.00749527	1.454	up
Trans_newGene_7833	24	0.284162	27	0.361133	48	0.578115	133	1.67548	105	1.50938	209	2.72362	3.1443e-08	1.37015e-06	1.85565	up
Trans_newGene_7901	720	120.736	613	124.919	844	148.657	99	17.537	108	23.096	89	16.5124	8.24114e-47	6.33103e-44	-2.65337	down
Trans_newGene_7916	1	0.0120531	2	0.0793432	1	0.0136106	51	2.85802	33	2.13959	22	1.31604	2.2984e-09	1.24474e-07	2.53969	up
Trans_newGene_801	52	14.5576	50	17.4486	44	12.9998	304	92.3554	635	235.277	138	44.029	1.50429e-08	6.98031e-07	2.15974	up
Trans_newGene_8118	148	41.9414	79	28.1667	69	20.2657	6	1.80527	15	5.75458	0	0	1.68569e-05	0.000352821	-1.83338	down
Trans_newGene_8145	14	0.344539	19	0.559942	27	0.694504	134	3.47003	118	3.49478	89	2.39393	1.6705e-11	1.36955e-09	2.1555	up
Trans_newGene_8146	36	4.7795	22	3.75831	36	4.67823	10	1.47777	4	0.601611	3	0.26843	0.000308949	0.00410606	-1.50202	down
Trans_newGene_8190	5	0.243075	2	0.119045	3	0.154398	35	1.87602	28	1.84115	26	1.42284	4.3747e-07	1.42898e-05	2.07353	up
Trans_newGene_8247	1	0.060322	0	0	0	0	110	6.99169	81	5.86431	58	3.88454	7.96923e-22	1.96783e-19	3.88919	up
Trans_newGene_8293	16	1.04882	29	2.23195	21	1.44358	391	27.1155	399	31.3966	37	2.71682	8.10148e-07	2.50434e-05	2.07724	up
Trans_newGene_8320	8	0.590716	6	0.472126	13	0.996354	39	3.06788	22	1.78155	46	3.61147	0.000433844	0.00540792	1.40207	up
Trans_newGene_8713	7	0.253918	8	0.381904	1	4.29588e-05	48	1.97062	29	1.37876	47	2.05068	4.99772e-05	0.000905955	1.71723	up
Trans_newGene_8733	234	12.677	215	14.1347	163	9.27981	68	3.88048	19	1.2426	83	5.0031	0.000138593	0.00211374	-1.38078	down
Trans_newGene_8742	0	0	1	0.0401155	2	0.0696332	30	1.05367	175	7.04648	3	0.111181	0.000768244	0.0085259	1.35359	up
Trans_newGene_8911	8	0.388528	14	1.05274	28	1.69227	70	4.75656	61	5.16113	47	3.43783	0.000616193	0.00714825	1.33948	up
Trans_newGene_900	7587	953.262	6023	946.317	7734	1025.24	3260	442.225	2505	414.078	1199	169.234	8.63044e-07	2.65204e-05	-1.35543	down
Trans_newGene_9009	177	20.8379	178	25.474	196	24.4008	97	12.3266	66	9.81071	70	9.14612	5.24855e-07	1.69046e-05	-1.10561	down
Trans_newGene_9019	6	0.29422	9	0.516319	8	0.376054	57	2.8634	57	3.4739	33	1.85089	3.0627e-07	1.04142e-05	1.97611	up
Trans_newGene_9074	0	0	0	0	0	0	28	1.40661	15	0.851072	18	0.9755	8.9305e-07	2.73614e-05	2.09354	up
Trans_newGene_9182	91	2.40574	66	2.10148	75	2.07037	180	5.0202	162	5.18985	122	3.61265	3.01708e-05	0.000580522	1.00545	up
Trans_newGene_9224	181	9.24445	146	9.17337	207	11.2079	97	5.28938	78	4.98195	57	3.2773	4.52776e-05	0.000837031	-1.01399	down
Trans_newGene_934	5	0.424333	2	0.222034	5	0.444398	26	2.35295	14	1.52136	22	2.1132	0.000453956	0.00560141	1.47286	up
Trans_newGene_9477	2	0.0937819	0	0	1	0.0487644	19	0.945692	9	0.535778	32	1.69513	6.26924e-05	0.00108726	1.68703	up
Trans_newGene_9555	59	0.802934	63	1.03386	53	0.759071	12	0.170868	16	0.257896	6	0.0907432	3.0564e-06	8.03496e-05	-1.72176	down
Trans_newGene_9952	1	0.0602709	6	0.435342	2	0.12592	48	3.03964	55	3.98108	23	1.54405	1.20843e-05	0.00026474	1.8675	up
Trans_newGene_9977	5	0.212741	3	0.152437	6	0.270268	57	2.64913	37	2.05633	39	1.85749	1.58159e-09	9.08733e-08	2.34839	up
