# Supplementary material for: Complementary Transcriptomic and Proteomic Analysis Reveals a Complex Network Regulating Pollen Abortion in GMS (msc-1) Pepper (Capsicum annuum L.)
Source: Int J Mol Sci. 2019 Apr 11;20(7):1789. doi: 10.3390/ijms20071789 (PMC6480423; doi:10.3390/ijms20071789)
Supplement: Supplementary file 1 [file ijms-20-01789-s001.zip › Table S5.xlsx]

## Sheet: Enrichment
Table S5. KEGG pathways associated withthe 182 DEPs in the proteome
Map_ID	Map_Name	Test	TestAll	Ref	RefAll	Test_per	Ref_per	Test_Seq	Ref_Seq	Over_Under	P value	FDR	richFactor
map03010	Ribosome	18	182	182	4899	9.89011	3.71504	Capana01g003759 Capana00g002479 Capana10g002431 Capana05g002405 Capana00g003177 Capana06g003000 Capana08g001322 Capana06g001411 Capana09g000715 Capana08g001550 Capana10g002183 Capana11g001672 Capana01g002441 Capana10g001612 Capana05g001502 Capana01g003891 Capana05g001598 Capana02g003507	Capana01g003217 Capana00g001263 Capana00g001529 Capana00g002479 Capana00g003177 Capana00g003268 Capana00g003656 Capana00g003783 Capana00g003977 Capana06g001826 Capana00g004273 Capana00g004669 Capana00g005040 Capana00g005041 Capana03g003150 Capana00g005060 Capana00g005105 Capana01g000017 Capana01g000694 Capana01g001001 Capana01g001018 Capana01g001218 Capana03g002500 Capana01g001720 Capana01g001780…	over	0.000118396	0.0209561	0.0989011
map04141	Protein processing in endoplasmic reticulum	13	182	116	4899	7.14286	2.36783	Capana04g000179 Capana01g000575 Capana01g000078 Capana08g001603 Capana00g003275 Capana06g002615 Capana05g002198 Capana05g001385 Capana00g000984 Capana05g000431 Capana02g002457 Capana04g002407 Capana00g001893	Capana00g000984 Capana00g001864 Capana00g001893 Capana00g003116 Capana00g003275 Capana10g001755 Capana00g004192 Capana00g004300 Capana01g000078 Capana01g000574 Capana01g000575 Capana01g000839 Capana01g001120 Capana01g001563 Capana01g002705 Capana01g002928 Capana01g003171 Capana01g003307 Capana01g003417 Capana01g004002 Capana02g000567 Capana02g001484 Capana02g001646 Capana02g001651 Capana02g002175…	over	0.000321302	0.0284352	0.112069
map00195	Photosynthesis	6	182	39	4899	3.2967	0.796081	Capana06g000232 Capana07g000048 Capana07g002488 Capana00g001154 Capana02g001321 Capana01g002003	Capana02g000862 Capana08g000733 Capana00g001154 Capana00g001213 Capana00g001698 Capana04g000951 Capana00g002089 Capana00g004571 Capana01g002003 Capana04g001297 Capana01g003910 Capana01g004493 Capana02g000764 Capana02g001321 Capana02g001383 Capana02g002133 Capana02g002193 Capana02g002577 Capana02g003173 Capana06g001274 Capana03g000905 Capana11g002217 Capana03g002267 Capana03g003995 Capana04g000129…	over	0.00284178	0.167665	0.153846
map00620	Pyruvate metabolism	7	182	58	4899	3.84615	1.18392	Capana03g000987 Capana03g003664 Capana08g001599 Capana07g001146 Capana03g000790 Capana12g001287 Capana05g000740	Capana00g003269 Capana00g004724 Capana01g000552 Capana01g000823 Capana01g002077 Capana01g003447 Capana01g003701 Capana01g003876 Capana02g000618 Capana02g002206 Capana02g002293 Capana02g003677 Capana03g000109 Capana03g000790 Capana03g000987 Capana03g001354 Capana03g002084 Capana03g003664 Capana03g003831 Capana03g004410 Capana03g004610 Capana04g000802 Capana04g001609 Capana05g000154 Capana05g000670…	over	0.00526734	0.23308	0.12069
map04626	Plant-pathogen interaction	5	182	34	4899	2.74725	0.694019	Capana11g002143 Capana04g000179 Capana03g002498 Capana11g000573 Capana03g000536	Capana00g004057 Capana00g004193 Capana00g004799 Capana01g001569 Capana03g000051 Capana03g000536 Capana03g000595 Capana03g001590 Capana03g002138 Capana03g002156 Capana03g002498 Capana03g004196 Capana04g000179 Capana05g001258 Capana05g002241 Capana06g001383 Capana06g002496 Capana06g002508 Capana07g001239 Capana07g001312 Capana07g002410 Capana08g001513 Capana08g002854 Capana10g000190 Capana10g002124…	over	0.0077606	0.266454	0.147059
map00520	Amino sugar and nucleotide sugar metabolism	7	182	64	4899	3.84615	1.30639	Capana01g000276 Capana07g002059 Capana04g000900 Capana00g003785 Capana11g001999 Capana12g002599 Capana03g001459	Capana00g002320 Capana00g003222 Capana00g003378 Capana00g003670 Capana00g003785 Capana00g003827 Capana00g004374 Capana00g004765 Capana00g004972 Capana01g000276 Capana01g000354 Capana01g000803 Capana01g001230 Capana01g001333 Capana01g002934 Capana01g003225 Capana01g003244 Capana01g003270 Capana02g000260 Capana02g001150 Capana02g002477 Capana02g002479 Capana02g002877 Capana02g003310 Capana02g003559…	over	0.00903233	0.266454	0.109375
map05164	Influenza A	4	182	24	4899	2.1978	0.489896	Capana00g003217 Capana00g000984 Capana10g000194 Capana03g003135	Capana00g000984 Capana00g003217 Capana11g001603 Capana01g001296 Capana01g003144 Capana01g004002 Capana02g001686 Capana03g000552 Capana03g001758 Capana03g003135 Capana03g004575 Capana05g000833 Capana05g002173 Capana06g001468 Capana07g000229 Capana07g000230 Capana08g000292 Capana08g001794 Capana08g001818 Capana08g002165 Capana09g001928 Capana10g000194 Capana10g001446 Capana12g002649	over	0.0109326	0.276438	0.166667
map05214	Glioma	2	182	5	4899	1.0989	0.102062	Capana08g002320 Capana11g000573	Capana03g001590 Capana08g002207 Capana08g002320 Capana10g002124 Capana11g000573	over	0.0127467	0.28202	0.4
map00020	Citrate cycle (TCA cycle)	5	182	42	4899	2.74725	0.857318	Capana03g003664 Capana08g001599 Capana03g000790 Capana05g002177 Capana05g000740	Capana00g003043 Capana00g003269 Capana00g004197 Capana00g004429 Capana01g002320 Capana01g003224 Capana01g003447 Capana01g003701 Capana02g000308 Capana02g000618 Capana02g002466 Capana02g002686 Capana02g003521 Capana02g003587 Capana03g000790 Capana03g003664 Capana03g003831 Capana03g004410 Capana04g000802 Capana04g001609 Capana05g000400 Capana05g000740 Capana05g002177 Capana05g002227 Capana06g000144…	over	0.0186964	0.340559	0.119048
map00410	beta-Alanine metabolism	3	182	16	4899	1.64835	0.326597	Capana03g000987 Capana11g001342 Capana03g001607	Capana00g003557 Capana00g003838 Capana01g003371 Capana01g003448 Capana03g000109 Capana03g000987 Capana03g001607 Capana05g000367 Capana05g001453 Capana06g001736 Capana08g002129 Capana09g000668 Capana10g001565 Capana11g001152 Capana11g001342 Capana12g002824	over	0.0197637	0.340559	0.1875
map00900	Terpenoid backbone biosynthesis	4	182	29	4899	2.1978	0.591958	Capana04g000412 Capana07g001146 Capana10g000194 Capana03g003135	Capana00g002452 Capana01g000174 Capana01g000351 Capana01g000853 Capana01g001814 Capana03g000791 Capana03g000964 Capana03g003135 Capana04g000330 Capana04g000412 Capana05g000154 Capana05g002500 Capana06g000715 Capana06g001632 Capana07g001146 Capana07g002042 Capana08g000960 Capana08g000961 Capana08g001428 Capana08g001733 Capana08g002507 Capana09g002331 Capana10g000194 Capana11g000087 Capana12g000700…	over	0.0211647	0.340559	0.137931
map00531	Glycosaminoglycan degradation	2	182	7	4899	1.0989	0.142886	Capana00g001947 Capana12g002599	Capana00g001947 Capana01g002663 Capana01g003244 Capana03g000853 Capana10g001626 Capana11g001902 Capana12g002599	over	0.0254857	0.365313	0.285714
map05166	HTLV-I infection	4	182	33	4899	2.1978	0.673607	Capana08g001603 Capana06g000336 Capana10g000194 Capana03g003135	Capana00g000900 Capana00g001528 Capana00g004516 Capana01g001274 Capana01g002192 Capana02g000933 Capana02g002590 Capana02g002977 Capana03g000324 Capana03g000534 Capana03g001758 Capana03g003135 Capana04g001971 Capana04g002025 Capana05g001086 Capana05g002173 Capana06g000336 Capana06g000377 Capana06g001088 Capana06g001314 Capana07g001733 Capana07g002409 Capana08g000511 Capana08g001603 Capana08g002244…	over	0.0325261	0.365313	0.121212
map04015	Rap1 signaling pathway	2	182	8	4899	1.0989	0.163299	Capana11g000573 Capana08g000342	Capana04g002352 Capana03g000994 Capana03g001590 Capana08g000342 Capana08g002736 Capana09g000193 Capana10g002124 Capana11g000573	over	0.0331608	0.365313	0.25
map04918	Thyroid hormone synthesis	2	182	8	4899	1.0989	0.163299	Capana04g000179 Capana01g000078	Capana01g000078 Capana01g000225 Capana01g003981 Capana04g000179 Capana06g001088 Capana07g001239 Capana11g002133 Capana12g001176	over	0.0331608	0.365313	0.25
map00940	Phenylpropanoid biosynthesis	5	182	49	4899	2.74725	1.0002	Capana02g002192 Capana12g002750 Capana02g002746 Capana06g000273 Capana03g000549	Capana00g001430 Capana00g002157 Capana00g002778 Capana00g003039 Capana00g003499 Capana00g004448 Capana01g001847 Capana02g002166 Capana02g002192 Capana02g002746 Capana02g002747 Capana02g003075 Capana02g003302 Capana03g000271 Capana03g000357 Capana03g000549 Capana03g000578 Capana03g000734 Capana03g001811 Capana04g001245 Capana04g001246 Capana04g002827 Capana05g000110 Capana05g002095 Capana06g000272…	over	0.0340784	0.365313	0.102041
map00254	Aflatoxin biosynthesis	1	182	1	4899	0.549451	0.0204123	Capana12g001287	Capana12g001287	over	0.0371504	0.365313	1
map05218	Melanoma	1	182	1	4899	0.549451	0.0204123	Capana08g002320	Capana08g002320	over	0.0371504	0.365313	1
map05200	Pathways in cancer	3	182	21	4899	1.64835	0.428659	Capana08g002320 Capana04g000179 Capana03g003664	Capana00g003269 Capana00g003563 Capana04g002352 Capana03g000994 Capana03g002156 Capana03g003664 Capana04g000179 Capana05g001085 Capana05g001798 Capana05g002173 Capana07g001239 Capana07g002410 Capana08g001794 Capana08g002207 Capana08g002320 Capana08g002736 Capana10g000190 Capana11g002133 Capana12g000224 Capana12g000512 Capana12g001017	over	0.0410033	0.368245	0.142857
map00380	Tryptophan metabolism	2	182	9	4899	1.0989	0.183711	Capana03g000987 Capana07g001146	Capana03g000109 Capana03g000761 Capana03g000987 Capana04g000081 Capana05g000154 Capana05g000400 Capana06g001736 Capana07g001146 Capana11g000470	over	0.0416096	0.368245	0.222222
map00945	Stilbenoid, diarylheptanoid and gingerol biosynthesis	2	182	10	4899	1.0989	0.204123	Capana06g000273 Capana03g000549	Capana00g001430 Capana00g004448 Capana02g003075 Capana03g000549 Capana06g000272 Capana06g000273 Capana06g001092 Capana08g001159 Capana08g002351 Capana10g000326	over	0.0507646	0.380137	0.2
map00720	Carbon fixation pathways in prokaryotes	3	182	23	4899	1.64835	0.469484	Capana03g003664 Capana07g001146 Capana05g002177	Capana00g003269 Capana00g004197 Capana00g004724 Capana01g001551 Capana01g002320 Capana02g003521 Capana02g003677 Capana03g003664 Capana05g000154 Capana05g001335 Capana05g002177 Capana05g002536 Capana07g001146 Capana07g001429 Capana07g001441 Capana07g002124 Capana08g000010 Capana08g000039 Capana09g001602 Capana10g000102 Capana11g001244 Capana12g002614 Capana12g002822	over	0.0517447	0.380137	0.130435
map00640	Propanoate metabolism	3	182	23	4899	1.64835	0.469484	Capana08g001599 Capana07g001146 Capana12g001287	Capana00g004724 Capana01g000552 Capana01g002460 Capana01g003371 Capana01g003448 Capana02g000308 Capana02g003677 Capana05g000154 Capana05g000367 Capana05g001453 Capana05g002227 Capana05g002536 Capana06g000144 Capana07g001146 Capana08g000039 Capana08g000050 Capana08g001599 Capana08g002129 Capana09g000668 Capana09g001602 Capana10g001565 Capana12g000185 Capana12g001287	over	0.0517447	0.380137	0.130435
map00561	Glycerolipid metabolism	3	182	24	4899	1.64835	0.489896	Capana03g000987 Capana01g001121 Capana03g000536	Capana00g002648 Capana00g002649 Capana08g002811 Capana01g000325 Capana01g001121 Capana01g003555 Capana02g001074 Capana03g000109 Capana03g000136 Capana03g000306 Capana03g000536 Capana03g000987 Capana03g003158 Capana05g000415 Capana05g000672 Capana06g000825 Capana06g001736 Capana06g002286 Capana08g000316 Capana08g000861 Capana08g000936 Capana09g001701 Capana10g000429 Capana10g002361	over	0.0575751	0.380137	0.125
map00071	Fatty acid degradation	3	182	24	4899	1.64835	0.489896	Capana09g000172 Capana03g000987 Capana07g001146	Capana00g002110 Capana01g000005 Capana01g000588 Capana01g002806 Capana03g000109 Capana03g000987 Capana03g004369 Capana04g000102 Capana04g001980 Capana05g000154 Capana05g000367 Capana06g000848 Capana06g001736 Capana07g001146 Capana07g001167 Capana09g000172 Capana09g000293 Capana09g000953 Capana09g000955 Capana10g000325 Capana10g001354 Capana10g001620 Capana12g000150 Capana12g001573	over	0.0575751	0.380137	0.125
map05215	Prostate cancer	2	182	11	4899	1.0989	0.224536	Capana08g002320 Capana04g000179	Capana03g002156 Capana04g000179 Capana05g001798 Capana05g002173 Capana07g001239 Capana07g002410 Capana08g002207 Capana08g002320 Capana10g000190 Capana11g002133 Capana12g000512	over	0.0605623	0.380137	0.181818
map00310	Lysine degradation	2	182	11	4899	1.0989	0.224536	Capana03g000987 Capana07g001146	Capana00g004429 Capana01g004056 Capana03g000109 Capana03g000987 Capana03g003698 Capana05g000154 Capana05g000400 Capana06g001736 Capana07g001146 Capana07g002304 Capana10g002501	over	0.0605623	0.380137	0.181818
map00061	Fatty acid biosynthesis	3	182	25	4899	1.64835	0.510308	Capana09g000172 Capana10g002384 Capana12g001287	Capana00g002110 Capana00g003823 Capana00g004724 Capana01g000110 Capana01g000113 Capana01g001480 Capana01g002806 Capana01g003621 Capana02g001556 Capana03g001671 Capana03g002830 Capana04g001980 Capana05g002536 Capana06g000197 Capana06g000897 Capana06g001001 Capana06g002092 Capana07g001167 Capana08g000039 Capana08g002013 Capana09g000140 Capana09g000172 Capana09g001602 Capana10g002384 Capana12g001287	over	0.0637019	0.380137	0.12
map01212	Fatty acid metabolism	4	182	41	4899	2.1978	0.836905	Capana09g000172 Capana10g002384 Capana07g001146 Capana12g001287	Capana00g002110 Capana00g003823 Capana00g004724 Capana01g000110 Capana01g000113 Capana01g000588 Capana01g000673 Capana01g001480 Capana01g001487 Capana01g002806 Capana01g003621 Capana02g001556 Capana02g003583 Capana03g001671 Capana03g002830 Capana03g004369 Capana04g001980 Capana05g000154 Capana05g000367 Capana05g000387 Capana05g002536 Capana06g000897 Capana06g001001 Capana06g002092 Capana07g001146…	over	0.0641736	0.380137	0.097561
map00903	Limonene and pinene degradation	1	182	2	4899	0.549451	0.0408247	Capana03g000987	Capana03g000987 Capana06g001736	over	0.072928	0.380137	0.5
map00981	Insect hormone biosynthesis	1	182	2	4899	0.549451	0.0408247	Capana03g000987	Capana03g000987 Capana06g001736	over	0.072928	0.380137	0.5
map05213	Endometrial cancer	1	182	2	4899	0.549451	0.0408247	Capana08g002320	Capana05g002173 Capana08g002320	over	0.072928	0.380137	0.5
map00604	Glycosphingolipid biosynthesis - ganglio series	1	182	2	4899	0.549451	0.0408247	Capana12g002599	Capana01g003244 Capana12g002599	over	0.072928	0.380137	0.5
map00052	Galactose metabolism	3	182	27	4899	1.64835	0.551133	Capana01g000276 Capana04g000900 Capana00g003785	Capana00g003378 Capana00g003785 Capana00g004972 Capana01g000276 Capana01g003225 Capana01g003270 Capana01g003555 Capana01g003755 Capana02g002310 Capana02g003387 Capana02g003391 Capana02g003390 Capana03g000245 Capana03g000757 Capana03g001109 Capana03g002431 Capana03g002552 Capana03g002739 Capana04g000900 Capana05g000518 Capana05g000672 Capana06g002286 Capana09g000231 Capana11g000897 Capana12g000510…	over	0.0768111	0.380137	0.111111
map00941	Flavonoid biosynthesis	2	182	13	4899	1.0989	0.26536	Capana06g000273 Capana03g000549	Capana00g001430 Capana00g002736 Capana00g004448 Capana02g003075 Capana03g000549 Capana03g000892 Capana05g002274 Capana06g000272 Capana06g000273 Capana06g001092 Capana08g001159 Capana08g002351 Capana12g000350	over	0.08185	0.380137	0.153846
map00770	Pantothenate and CoA biosynthesis	2	182	13	4899	1.0989	0.26536	Capana00g004442 Capana03g001607	Capana00g003542 Capana00g003557 Capana00g004179 Capana00g004442 Capana01g000217 Capana02g002928 Capana03g001127 Capana03g001607 Capana03g003052 Capana07g000580 Capana11g000476 Capana12g001299 Capana12g002596	over	0.08185	0.380137	0.153846
map00280	Valine, leucine and isoleucine degradation	3	182	29	4899	1.64835	0.591958	Capana03g000987 Capana08g001599 Capana07g001146	Capana00g004063 Capana00g005022 Capana01g000351 Capana01g000681 Capana01g002460 Capana01g003371 Capana01g003448 Capana02g002928 Capana03g000109 Capana03g000294 Capana03g000987 Capana03g004369 Capana05g000154 Capana05g000367 Capana05g001453 Capana05g002227 Capana06g001736 Capana07g001146 Capana08g001599 Capana08g002129 Capana08g002362 Capana09g000668 Capana09g000928 Capana09g000953 Capana10g001565…	over	0.0909996	0.380137	0.103448
map04070	Phosphatidylinositol signaling system	2	182	14	4899	1.0989	0.285773	Capana08g002320 Capana11g000573	Capana01g004332 Capana02g000364 Capana02g001187 Capana02g003416 Capana03g001590 Capana05g000146 Capana05g001982 Capana06g002524 Capana08g002320 Capana08g002572 Capana10g000429 Capana10g002124 Capana11g000573 Capana12g002921	over	0.0932308	0.380137	0.142857
map00196	Photosynthesis - antenna proteins	2	182	14	4899	1.0989	0.285773	Capana04g002820 Capana09g001520	Capana04g002820 Capana00g002793 Capana00g002794 Capana00g002796 Capana00g002802 Capana01g002398 Capana03g000797 Capana07g002240 Capana05g002550 Capana07g001245 Capana08g000250 Capana08g002008 Capana09g001520 Capana10g000141	over	0.0932308	0.380137	0.142857
map03320	PPAR signaling pathway	2	182	14	4899	1.0989	0.285773	Capana09g000172 Capana03g000536	Capana00g002110 Capana01g000588 Capana01g002806 Capana03g000536 Capana03g004369 Capana04g001980 Capana05g000367 Capana07g001167 Capana09g000172 Capana09g000953 Capana10g000325 Capana10g001354 Capana10g001620 Capana12g001573	over	0.0932308	0.380137	0.142857
map00650	Butanoate metabolism	2	182	14	4899	1.0989	0.285773	Capana00g004442 Capana07g001146	Capana00g004442 Capana01g000351 Capana01g003045 Capana03g000163 Capana03g001399 Capana03g003052 Capana03g003941 Capana05g000154 Capana07g001146 Capana07g002173 Capana09g000427 Capana12g001156 Capana12g002596 Capana12g002824	over	0.0932308	0.380137	0.142857
map00270	Cysteine and methionine metabolism	4	182	47	4899	2.1978	0.959379	Capana08g002297 Capana00g004772 Capana11g001342 Capana03g000790	Capana00g000108 Capana00g001461 Capana00g003838 Capana00g004772 Capana00g005022 Capana01g000239 Capana01g000552 Capana01g003447 Capana01g004297 Capana02g000618 Capana02g000833 Capana02g002264 Capana02g002928 Capana02g003659 Capana03g000790 Capana03g003700 Capana03g003831 Capana03g004083 Capana03g004084 Capana03g004410 Capana04g001812 Capana04g002096 Capana07g001814 Capana07g002139 Capana07g002178…	over	0.0955309	0.380137	0.0851064
map04922	Glucagon signaling pathway	3	182	30	4899	1.64835	0.61237	Capana11g000573 Capana12g001287 Capana05g000740	Capana00g003767 Capana01g000552 Capana01g000823 Capana01g002077 Capana01g003701 Capana02g000880 Capana03g000534 Capana03g001590 Capana03g002084 Capana03g004610 Capana04g001118 Capana04g001731 Capana05g000670 Capana05g000740 Capana06g000798 Capana07g002327 Capana07g002409 Capana08g000660 Capana08g002208 Capana09g000016 Capana09g001212 Capana10g000191 Capana10g001920 Capana10g002124 Capana11g000573…	over	0.0984739	0.380137	0.1
map04925	Aldosterone synthesis and secretion	1	182	3	4899	0.549451	0.061237	Capana11g000573	Capana03g001590 Capana10g002124 Capana11g000573	over	0.107383	0.380137	0.333333
map04745	Phototransduction - fly	1	182	3	4899	0.549451	0.061237	Capana11g000573	Capana03g001590 Capana10g002124 Capana11g000573	over	0.107383	0.380137	0.333333
map04978	Mineral absorption	1	182	3	4899	0.549451	0.061237	Capana12g002257	Capana05g001394 Capana05g002051 Capana12g002257	over	0.107383	0.380137	0.333333
map04971	Gastric acid secretion	1	182	3	4899	0.549451	0.061237	Capana11g000573	Capana03g001590 Capana10g002124 Capana11g000573	over	0.107383	0.380137	0.333333
map00643	Styrene degradation	1	182	3	4899	0.549451	0.061237	Capana12g002796	Capana03g000761 Capana11g000470 Capana12g002796	over	0.107383	0.380137	0.333333
map00362	Benzoate degradation	1	182	3	4899	0.549451	0.061237	Capana07g001146	Capana05g000154 Capana07g001146 Capana07g002173	over	0.107383	0.380137	0.333333
map05224	Breast cancer	1	182	3	4899	0.549451	0.061237	Capana08g002320	Capana05g002173 Capana08g002207 Capana08g002320	over	0.107383	0.380137	0.333333
map00630	Glyoxylate and dicarboxylate metabolism	4	182	50	4899	2.1978	1.02062	Capana08g000323 Capana08g001599 Capana07g001146 Capana03g000790	Capana00g003043 Capana00g003111 Capana00g004197 Capana00g005036 Capana01g001329 Capana01g003045 Capana01g003049 Capana01g003224 Capana01g003447 Capana02g000541 Capana02g000618 Capana02g001195 Capana02g002219 Capana02g002887 Capana02g003489 Capana03g000163 Capana03g000287 Capana03g000306 Capana03g000790 Capana03g001354 Capana03g003831 Capana03g004410 Capana04g000081 Capana04g000809 Capana05g000154…	over	0.113466	0.393794	0.08
map04915	Estrogen signaling pathway	2	182	17	4899	1.0989	0.34701	Capana04g000179 Capana11g000573	Capana01g004002 Capana03g000552 Capana03g001590 Capana03g002156 Capana03g004141 Capana04g000179 Capana06g000214 Capana07g001239 Capana07g002410 Capana08g001818 Capana08g002165 Capana09g001928 Capana10g000190 Capana10g001446 Capana10g002124 Capana11g000573 Capana11g002133	over	0.129732	0.407868	0.117647
map04623	Cytosolic DNA-sensing pathway	1	182	4	4899	0.549451	0.0816493	Capana09g001935	Capana01g003571 Capana01g003608 Capana05g000004 Capana09g001935	over	0.140565	0.407868	0.25
map04713	Circadian entrainment	1	182	4	4899	0.549451	0.0816493	Capana11g000573	Capana03g001590 Capana10g002124 Capana11g000573 Capana12g001017	over	0.140565	0.407868	0.25
map04916	Melanogenesis	1	182	4	4899	0.549451	0.0816493	Capana11g000573	Capana03g001590 Capana05g002173 Capana10g002124 Capana11g000573	over	0.140565	0.407868	0.25
map00603	Glycosphingolipid biosynthesis - globo and isoglobo series	1	182	4	4899	0.549451	0.0816493	Capana12g002599	Capana01g003244 Capana05g000672 Capana06g002286 Capana12g002599	over	0.140565	0.407868	0.25
map04740	Olfactory transduction	1	182	4	4899	0.549451	0.0816493	Capana11g000573	Capana03g001590 Capana10g002124 Capana11g000573 Capana12g001017	over	0.140565	0.407868	0.25
map04744	Phototransduction	1	182	4	4899	0.549451	0.0816493	Capana11g000573	Capana03g001590 Capana10g002124 Capana11g000573 Capana12g001017	over	0.140565	0.407868	0.25
map04622	RIG-I-like receptor signaling pathway	1	182	4	4899	0.549451	0.0816493	Capana08g002643	Capana03g002890 Capana06g000825 Capana08g002643 Capana12g000009	over	0.140565	0.407868	0.25
map00072	Synthesis and degradation of ketone bodies	1	182	4	4899	0.549451	0.0816493	Capana07g001146	Capana01g000351 Capana05g000154 Capana07g001146 Capana12g001156	over	0.140565	0.407868	0.25
map04970	Salivary secretion	1	182	4	4899	0.549451	0.0816493	Capana11g000573	Capana00g003777 Capana03g001590 Capana10g002124 Capana11g000573	over	0.140565	0.407868	0.25
map00010	Glycolysis / Gluconeogenesis	5	182	77	4899	2.74725	1.57175	Capana10g001347 Capana03g000987 Capana04g000900 Capana08g001599 Capana05g000740	Capana00g001096 Capana00g001764 Capana01g000005 Capana01g000552 Capana01g000823 Capana01g002077 Capana01g003225 Capana01g003701 Capana02g001007 Capana02g001814 Capana02g002260 Capana02g002621 Capana02g002723 Capana02g003387 Capana02g003391 Capana02g003390 Capana02g003677 Capana03g000109 Capana03g000245 Capana03g000757 Capana03g000947 Capana03g000987 Capana03g001109 Capana03g001381 Capana03g002084…	over	0.156887	0.447888	0.0649351
map00040	Pentose and glucuronate interconversions	2	182	20	4899	1.0989	0.408247	Capana01g001582 Capana00g003785	Capana00g003785 Capana00g004152 Capana00g004972 Capana01g001582 Capana01g003270 Capana01g003555 Capana02g002160 Capana02g003310 Capana02g003559 Capana02g003577 Capana03g000068 Capana03g003653 Capana03g004371 Capana04g000781 Capana07g000032 Capana09g000460 Capana09g001701 Capana11g001663 Capana12g001281 Capana12g002820	over	0.168876	0.449057	0.1
map05322	Systemic lupus erythematosus	2	182	20	4899	1.0989	0.408247	Capana11g000699 Capana08g000912	Capana00g000428 Capana00g001830 Capana11g000699 Capana02g002605 Capana03g003217 Capana03g003317 Capana03g003806 Capana05g001745 Capana05g002474 Capana06g000045 Capana06g000069 Capana06g000553 Capana06g000563 Capana06g002759 Capana06g002781 Capana08g000817 Capana08g000912 Capana09g000706 Capana09g001960 Capana12g002408	over	0.168876	0.449057	0.1
map00333	Prodigiosin biosynthesis	1	182	5	4899	0.549451	0.102062	Capana10g002384	Capana01g001480 Capana01g003621 Capana06g000897 Capana06g001001 Capana10g002384	over	0.172519	0.449057	0.2
map05211	Renal cell carcinoma	1	182	5	4899	0.549451	0.102062	Capana03g003664	Capana00g003269 Capana04g002352 Capana03g000994 Capana03g003664 Capana08g002736	over	0.172519	0.449057	0.2
map05020	Prion diseases	1	182	5	4899	0.549451	0.102062	Capana01g000078	Capana01g000078 Capana01g000509 Capana01g003113 Capana10g000115 Capana11g000173	over	0.172519	0.449057	0.2
map05222	Small cell lung cancer	1	182	5	4899	0.549451	0.102062	Capana08g002320	Capana05g001798 Capana08g001794 Capana08g002320 Capana09g001505 Capana12g000512	over	0.172519	0.449057	0.2
map05110	Vibrio cholerae infection	2	182	21	4899	1.0989	0.428659	Capana12g001493 Capana00g001893	Capana00g000559 Capana00g001893 Capana00g004774 Capana00g004904 Capana01g000156 Capana05g002157 Capana01g003232 Capana02g001139 Capana02g001651 Capana03g001620 Capana12g000657 Capana04g001608 Capana05g002547 Capana06g001936 Capana07g000083 Capana07g000111 Capana08g002605 Capana08g002759 Capana10g000117 Capana12g001027 Capana12g001493	over	0.182336	0.467731	0.0952381
map00625	Chloroalkane and chloroalkene degradation	1	182	6	4899	0.549451	0.122474	Capana03g000987	Capana01g000005 Capana03g000987 Capana04g000102 Capana06g000848 Capana06g001736 Capana09g000955	over	0.203292	0.479769	0.166667
map04750	Inflammatory mediator regulation of TRP channels	1	182	6	4899	0.549451	0.122474	Capana11g000573	Capana03g001590 Capana05g002432 Capana06g000395 Capana06g002103 Capana10g002124 Capana11g000573	over	0.203292	0.479769	0.166667
map04270	Vascular smooth muscle contraction	1	182	6	4899	0.549451	0.122474	Capana11g000573	Capana03g001590 Capana05g002432 Capana06g000395 Capana06g002103 Capana10g002124 Capana11g000573	over	0.203292	0.479769	0.166667
map00511	Other glycan degradation	1	182	6	4899	0.549451	0.122474	Capana12g002599	Capana01g003244 Capana01g003755 Capana03g002469 Capana03g004052 Capana06g001062 Capana12g002599	over	0.203292	0.479769	0.166667
map00660	C5-Branched dibasic acid metabolism	1	182	6	4899	0.549451	0.122474	Capana00g004442	Capana00g002624 Capana00g004442 Capana03g003052 Capana04g002823 Capana06g001626 Capana12g002596	over	0.203292	0.479769	0.166667
map04115	p53 signaling pathway	1	182	6	4899	0.549451	0.122474	Capana08g002320	Capana02g000170 Capana02g003646 Capana05g001798 Capana08g001794 Capana08g002320 Capana12g000512	over	0.203292	0.479769	0.166667
map00330	Arginine and proline metabolism	2	182	24	4899	1.0989	0.489896	Capana03g000987 Capana11g001342	Capana00g002896 Capana00g003838 Capana01g001376 Capana02g000940 Capana02g001203 Capana02g002515 Capana02g003659 Capana03g000109 Capana03g000761 Capana03g000987 Capana04g000125 Capana04g000866 Capana06g001007 Capana06g001736 Capana06g002225 Capana07g001814 Capana08g000430 Capana08g000500 Capana08g000820 Capana11g000276 Capana11g000470 Capana11g001342 Capana12g001455 Capana12g001909	over	0.223509	0.513781	0.0833333
map05230	Central carbon metabolism in cancer	2	182	24	4899	1.0989	0.489896	Capana08g002320 Capana05g000740	Capana01g000823 Capana01g002077 Capana01g003701 Capana02g003611 Capana03g000245 Capana03g002084 Capana03g002739 Capana03g004610 Capana04g001118 Capana04g002900 Capana05g000670 Capana05g000740 Capana06g000798 Capana08g002207 Capana08g002208 Capana08g002320 Capana09g000016 Capana09g000231 Capana10g001920 Capana11g000897 Capana11g001474 Capana12g000510 Capana12g002318 Capana12g002630	over	0.223509	0.513781	0.0833333
map04912	GnRH signaling pathway	1	182	7	4899	0.549451	0.142886	Capana11g000573	Capana01g000355 Capana02g002522 Capana03g001590 Capana06g001136 Capana09g000671 Capana10g002124 Capana11g000573	over	0.232926	0.515349	0.142857
map05131	Shigellosis	1	182	7	4899	0.549451	0.142886	Capana08g000342	Capana11g000212 Capana04g002352 Capana03g000994 Capana08g000342 Capana08g002736 Capana09g000193 Capana10g001940	over	0.232926	0.515349	0.142857
map01220	Degradation of aromatic compounds	1	182	7	4899	0.549451	0.142886	Capana06g000273	Capana01g000005 Capana04g000102 Capana06g000272 Capana06g000273 Capana06g000848 Capana09g000955 Capana09g001701	over	0.232926	0.515349	0.142857
map05132	Salmonella infection	1	182	8	4899	0.549451	0.163299	Capana08g000342	Capana00g004113 Capana04g002352 Capana03g000277 Capana03g000994 Capana08g000342 Capana08g002736 Capana09g000193 Capana12g001013	over	0.261464	0.53813	0.125
map05161	Hepatitis B	1	182	8	4899	0.549451	0.163299	Capana08g002320	Capana00g001494 Capana03g002890 Capana05g001798 Capana06g000377 Capana08g001794 Capana08g002320 Capana12g000009 Capana12g000512	over	0.261464	0.53813	0.125
map04920	Adipocytokine signaling pathway	1	182	8	4899	0.549451	0.163299	Capana09g000172	Capana00g002110 Capana00g003767 Capana01g002806 Capana02g000880 Capana04g001980 Capana07g001167 Capana08g002207 Capana09g000172	over	0.261464	0.53813	0.125
map04924	Renin secretion	1	182	8	4899	0.549451	0.163299	Capana11g000573	Capana02g001258 Capana02g001274 Capana03g000534 Capana03g001590 Capana07g002409 Capana10g000191 Capana10g002124 Capana11g000573	over	0.261464	0.53813	0.125
map00521	Streptomycin biosynthesis	1	182	8	4899	0.549451	0.163299	Capana04g000900	Capana01g003225 Capana02g001187 Capana03g000245 Capana03g002431 Capana04g000900 Capana05g001782 Capana09g000231 Capana11g000897	over	0.261464	0.53813	0.125
map04510	Focal adhesion	1	182	8	4899	0.549451	0.163299	Capana08g002320	Capana04g002352 Capana03g000994 Capana05g002173 Capana05g002432 Capana06g000395 Capana06g002103 Capana08g002320 Capana08g002736	over	0.261464	0.53813	0.125
map05034	Alcoholism	2	182	27	4899	1.0989	0.551133	Capana11g000699 Capana11g000573	Capana00g000428 Capana00g001830 Capana11g000699 Capana03g000880 Capana03g001590 Capana03g003217 Capana03g003317 Capana03g003806 Capana05g001745 Capana05g001085 Capana05g002432 Capana05g002474 Capana06g000045 Capana06g000395 Capana06g000553 Capana06g000563 Capana06g002103 Capana06g002759 Capana06g002781 Capana08g000464 Capana09g000706 Capana09g001960 Capana10g002124 Capana11g000573 Capana12g000224…	over	0.265309	0.538352	0.0740741
map04150	mTOR signaling pathway	2	182	28	4899	1.0989	0.571545	Capana08g002320 Capana12g001493	Capana00g000308 Capana00g000559 Capana00g003776 Capana00g004904 Capana01g000156 Capana01g001218 Capana01g003059 Capana01g003232 Capana01g004118 Capana02g000880 Capana02g001139 Capana02g003444 Capana03g001620 Capana03g002814 Capana04g001608 Capana04g002806 Capana05g002173 Capana05g002547 Capana07g000111 Capana08g002207 Capana08g002320 Capana08g002759 Capana09g001146 Capana11g002197 Capana12g000446…	over	0.279273	0.538352	0.0714286
map04218	Cellular senescence	2	182	28	4899	1.0989	0.571545	Capana08g002320 Capana11g000573	Capana00g000900 Capana00g001528 Capana00g004516 Capana01g002192 Capana02g000933 Capana02g002977 Capana02g003129 Capana03g000534 Capana03g001590 Capana04g001971 Capana04g002025 Capana05g001798 Capana05g002432 Capana06g000395 Capana06g002103 Capana07g000538 Capana07g001733 Capana07g002409 Capana08g001956 Capana08g002207 Capana08g002320 Capana08g002432 Capana08g002739 Capana09g002365 Capana10g000191…	over	0.279273	0.538352	0.0714286
map04212	Longevity regulating pathway - worm	2	182	28	4899	1.0989	0.571545	Capana08g002320 Capana00g000584	Capana00g000584 Capana00g002216 Capana00g004947 Capana01g000410 Capana01g000717 Capana01g001041 Capana01g001153 Capana01g002025 Capana02g000113 Capana02g002852 Capana03g000147 Capana03g000267 Capana03g003125 Capana03g004399 Capana04g000081 Capana05g000681 Capana05g000683 Capana05g002104 Capana05g002262 Capana06g001955 Capana06g002374 Capana08g001619 Capana08g002207 Capana08g002320 Capana10g001094…	over	0.279273	0.538352	0.0714286
map01521	EGFR tyrosine kinase inhibitor resistance	1	182	9	4899	0.549451	0.183711	Capana08g002320	Capana00g000308 Capana01g001218 Capana01g004118 Capana04g002806 Capana05g002173 Capana08g002207 Capana08g002320 Capana11g002197 Capana12g000446	over	0.288946	0.538352	0.111111
map04720	Long-term potentiation	1	182	9	4899	0.549451	0.183711	Capana11g000573	Capana03g000534 Capana03g001590 Capana05g002432 Capana06g000395 Capana06g002103 Capana07g002409 Capana10g000191 Capana10g002124 Capana11g000573	over	0.288946	0.538352	0.111111
map05206	MicroRNAs in cancer	1	182	9	4899	0.549451	0.183711	Capana08g002320	Capana01g004297 Capana02g003380 Capana03g001304 Capana05g001273 Capana08g002207 Capana08g002320 Capana09g001146 Capana09g002235 Capana12g000016	over	0.288946	0.538352	0.111111
map05031	Amphetamine addiction	1	182	9	4899	0.549451	0.183711	Capana11g000573	Capana03g000534 Capana03g001590 Capana05g002432 Capana06g000395 Capana06g002103 Capana07g002409 Capana10g000191 Capana10g002124 Capana11g000573	over	0.288946	0.538352	0.111111
map04657	IL-17 signaling pathway	1	182	9	4899	0.549451	0.183711	Capana04g000179	Capana03g001832 Capana03g002156 Capana03g003623 Capana04g000179 Capana05g002173 Capana07g001239 Capana07g002410 Capana10g000190 Capana11g002133	over	0.288946	0.538352	0.111111
map04910	Insulin signaling pathway	2	182	30	4899	1.0989	0.61237	Capana11g000573 Capana12g001287	Capana00g000308 Capana00g002952 Capana00g003767 Capana01g001218 Capana01g004118 Capana02g000880 Capana03g000115 Capana03g000245 Capana03g000509 Capana03g001590 Capana04g001731 Capana04g002806 Capana05g002173 Capana05g002432 Capana06g000395 Capana06g002103 Capana08g002120 Capana08g002207 Capana09g000231 Capana09g001146 Capana09g001212 Capana09g001643 Capana10g002124 Capana11g000573 Capana11g000897…	over	0.30713	0.552749	0.0666667
map00340	Histidine metabolism	1	182	10	4899	0.549451	0.204123	Capana03g000987	Capana00g004292 Capana02g001675 Capana03g000109 Capana03g000987 Capana03g003708 Capana05g002558 Capana06g001736 Capana07g002305 Capana08g001868 Capana08g002572	over	0.31541	0.552749	0.1
map03020	RNA polymerase	1	182	10	4899	0.549451	0.204123	Capana09g001935	Capana00g002735 Capana01g003571 Capana01g003608 Capana02g001496 Capana02g002523 Capana05g000004 Capana05g000131 Capana06g000662 Capana09g001935 Capana11g000061	over	0.31541	0.552749	0.1
map04810	Regulation of actin cytoskeleton	1	182	10	4899	0.549451	0.204123	Capana08g000342	Capana00g005096 Capana04g002352 Capana03g000994 Capana05g002432 Capana06g000395 Capana06g002103 Capana06g002778 Capana08g000342 Capana08g002736 Capana09g000193	over	0.31541	0.552749	0.1
map05133	Pertussis	1	182	10	4899	0.549451	0.204123	Capana11g000573	Capana11g001603 Capana00g005096 Capana01g003144 Capana02g001686 Capana03g001590 Capana03g004575 Capana05g000833 Capana06g002778 Capana10g002124 Capana11g000573	over	0.31541	0.552749	0.1
map02020	Two-component system	1	182	10	4899	0.549451	0.204123	Capana07g001146	Capana07g000797 Capana01g003049 Capana05g000154 Capana05g000208 Capana05g000556 Capana05g000857 Capana05g001715 Capana06g001285 Capana07g001146 Capana08g001794	over	0.31541	0.552749	0.1
map04371	Apelin signaling pathway	1	182	11	4899	0.549451	0.224536	Capana11g000573	Capana00g003767 Capana01g001218 Capana01g004118 Capana02g000880 Capana03g001590 Capana05g000146 Capana08g002207 Capana10g002124 Capana11g000573 Capana12g000446 Capana12g001017	over	0.340895	0.580178	0.0909091
map00983	Drug metabolism - other enzymes	1	182	11	4899	0.549451	0.224536	Capana03g001607	Capana00g001480 Capana00g003557 Capana01g000255 Capana03g001607 Capana03g004370 Capana06g000102 Capana06g001412 Capana07g002418 Capana10g002317 Capana10g002318 Capana11g000358	over	0.340895	0.580178	0.0909091
map00290	Valine, leucine and isoleucine biosynthesis	1	182	11	4899	0.549451	0.224536	Capana00g004442	Capana00g002624 Capana00g003542 Capana00g004442 Capana02g002928 Capana03g003052 Capana04g002823 Capana06g001626 Capana06g002078 Capana10g001908 Capana12g001299 Capana12g002596	over	0.340895	0.580178	0.0909091
map00030	Pentose phosphate pathway	2	182	33	4899	1.0989	0.673607	Capana00g002731 Capana04g000900	Capana00g001764 Capana00g002731 Capana00g004313 Capana01g000523 Capana01g003225 Capana02g002260 Capana02g002621 Capana02g003611 Capana03g001931 Capana03g002431 Capana03g002596 Capana03g002739 Capana04g000028 Capana04g000881 Capana04g000900 Capana04g002900 Capana05g001001 Capana07g000220 Capana07g002053 Capana08g001259 Capana08g002120 Capana09g001643 Capana10g000875 Capana10g001955 Capana11g001663…	over	0.348487	0.581908	0.0606061
map04114	Oocyte meiosis	2	182	33	4899	1.0989	0.673607	Capana06g000134 Capana11g000573	Capana00g003536 Capana00g003570 Capana00g004678 Capana01g001511 Capana01g003171 Capana01g003239 Capana02g000552 Capana03g000534 Capana03g001590 Capana04g000885 Capana05g001406 Capana04g000995 Capana04g001050 Capana05g000289 Capana05g001798 Capana05g002432 Capana06g000016 Capana06g000134 Capana06g000395 Capana06g000673 Capana06g002103 Capana07g002409 Capana08g002745 Capana10g000191 Capana10g000309…	over	0.348487	0.581908	0.0606061
map00051	Fructose and mannose metabolism	2	182	34	4899	1.0989	0.694019	Capana01g001582 Capana10g001195	Capana00g001764 Capana00g003670 Capana01g000459 Capana01g001582 Capana01g003555 Capana02g002260 Capana02g002621 Capana02g002877 Capana03g000245 Capana03g000637 Capana03g001023 Capana03g002428 Capana03g002739 Capana03g002806 Capana04g000028 Capana05g000346 Capana06g000333 Capana06g000734 Capana06g000825 Capana06g002716 Capana07g000032 Capana08g001223 Capana08g002120 Capana08g002681 Capana09g000231…	over	0.362102	0.59891	0.0588235
map00780	Biotin metabolism	1	182	12	4899	0.549451	0.244948	Capana10g002384	Capana00g003823 Capana01g000110 Capana01g000113 Capana01g001480 Capana02g001556 Capana06g000707 Capana06g000897 Capana06g001001 Capana07g000053 Capana08g002013 Capana09g000140 Capana10g002384	over	0.365436	0.59891	0.0833333
map05165	Human papillomavirus infection	2	182	35	4899	1.0989	0.714432	Capana08g002320 Capana00g003217	Capana00g003116 Capana00g003165 Capana00g003217 Capana00g004678 Capana01g000823 Capana01g001511 Capana01g002077 Capana01g003143 Capana01g003239 Capana02g002226 Capana02g003223 Capana03g000197 Capana03g000880 Capana03g001331 Capana03g002084 Capana03g004610 Capana05g001406 Capana05g000436 Capana05g000670 Capana05g001085 Capana05g001798 Capana05g002173 Capana06g000161 Capana06g001447 Capana08g002207…	over	0.375609	0.605526	0.0571429
map00500	Starch and sucrose metabolism	3	182	59	4899	1.64835	1.20433	Capana01g000010 Capana04g000900 Capana00g003785	Capana00g000875 Capana00g002157 Capana00g003039 Capana00g003785 Capana00g003827 Capana00g004806 Capana01g000010 Capana01g000143 Capana01g000459 Capana01g001057 Capana01g001210 Capana01g001495 Capana01g001847 Capana01g002934 Capana01g003225 Capana01g003270 Capana02g000319 Capana02g001649 Capana02g002166 Capana02g002209 Capana02g002877 Capana02g003365 Capana03g000245 Capana03g000734 Capana03g002428…	over	0.376316	0.605526	0.0508475
map00450	Selenocompound metabolism	1	182	13	4899	0.549451	0.26536	Capana00g004772	Capana00g004772 Capana02g000833 Capana02g002403 Capana03g004628 Capana04g002096 Capana04g002491 Capana04g002869 Capana04g002873 Capana05g002269 Capana05g002425 Capana08g001762 Capana10g002214 Capana10g002276	over	0.389069	0.614867	0.0769231
map04921	Oxytocin signaling pathway	1	182	13	4899	0.549451	0.26536	Capana11g000573	Capana00g003767 Capana02g000880 Capana03g000534 Capana03g001590 Capana05g002432 Capana06g000395 Capana06g002103 Capana07g002409 Capana08g000542 Capana08g000545 Capana10g000191 Capana10g002124 Capana11g000573	over	0.389069	0.614867	0.0769231
map05010	Alzheimer's disease	3	182	62	4899	1.64835	1.26556	Capana11g000573 Capana03g002114 Capana05g002131	Capana00g001096 Capana00g001661 Capana00g001732 Capana00g002742 Capana00g003308 Capana07g000797 Capana00g004323 Capana01g000337 Capana01g000835 Capana01g002599 Capana01g003392 Capana01g004129 Capana08g001144 Capana02g002686 Capana02g002917 Capana02g002959 Capana02g003455 Capana02g003587 Capana03g000030 Capana03g000067 Capana03g000198 Capana03g000534 Capana03g000878 Capana03g001381 Capana03g001590…	over	0.406808	0.623018	0.0483871
map04966	Collecting duct acid secretion	1	182	14	4899	0.549451	0.285773	Capana12g001493	Capana00g000559 Capana00g004774 Capana00g004904 Capana01g000156 Capana01g003232 Capana02g001139 Capana03g001620 Capana12g000657 Capana04g001608 Capana05g002547 Capana08g002605 Capana08g002759 Capana12g001027 Capana12g001493	over	0.411825	0.623018	0.0714286
map04014	Ras signaling pathway	1	182	14	4899	0.549451	0.285773	Capana11g000573	Capana01g000355 Capana02g001309 Capana02g002522 Capana04g002352 Capana03g000994 Capana03g001590 Capana04g001329 Capana06g001136 Capana08g002736 Capana09g000671 Capana10g002124 Capana11g000573 Capana12g001017 Capana12g002528	over	0.411825	0.623018	0.0714286
map04931	Insulin resistance	1	182	14	4899	0.549451	0.285773	Capana08g002320	Capana00g002320 Capana00g003767 Capana02g000880 Capana03g002491 Capana04g001731 Capana05g002173 Capana05g002432 Capana06g000395 Capana06g002103 Capana08g000042 Capana08g002207 Capana08g002320 Capana09g001212 Capana11g001904	over	0.411825	0.623018	0.0714286
map05167	Kaposi's sarcoma-associated herpesvirus infection	1	182	14	4899	0.549451	0.285773	Capana11g000573	Capana04g002352 Capana03g000534 Capana03g000994 Capana03g001590 Capana05g000146 Capana05g002173 Capana07g002409 Capana08g001794 Capana08g002207 Capana08g002736 Capana10g000191 Capana10g002124 Capana11g000573 Capana12g001017	over	0.411825	0.623018	0.0714286
map01200	Carbon metabolism	7	182	167	4899	3.84615	3.40886	Capana08g000323 Capana00g002731 Capana03g003664 Capana08g001599 Capana07g001146 Capana03g000790 Capana05g000740	Capana00g001096 Capana00g001461 Capana00g001764 Capana00g002731 Capana00g003043 Capana00g003111 Capana00g003269 Capana00g004197 Capana00g004313 Capana00g004429 Capana00g004724 Capana01g000523 Capana01g000823 Capana01g000893 Capana01g001329 Capana01g001551 Capana01g002077 Capana01g003045 Capana01g003224 Capana01g003371 Capana01g003447 Capana01g003448 Capana01g003701 Capana01g003876 Capana02g000308…	over	0.427515	0.624161	0.0419162
map05142	Chagas disease (American trypanosomiasis)	1	182	15	4899	0.549451	0.306185	Capana08g001603	Capana00g003165 Capana11g001603 Capana00g004678 Capana01g001511 Capana01g003144 Capana01g003239 Capana02g001686 Capana03g000197 Capana03g004575 Capana05g001406 Capana05g000833 Capana08g001603 Capana09g000890 Capana11g002265 Capana12g001368	over	0.433739	0.624161	0.0666667
map04216	Ferroptosis	1	182	15	4899	0.549451	0.306185	Capana09g000172	Capana00g001528 Capana00g002110 Capana01g002192 Capana01g002806 Capana02g000933 Capana02g002977 Capana04g001971 Capana04g001980 Capana04g002025 Capana05g001394 Capana05g002051 Capana07g001167 Capana08g001413 Capana08g001414 Capana09g000172	over	0.433739	0.624161	0.0666667
map00562	Inositol phosphate metabolism	1	182	15	4899	0.549451	0.306185	Capana08g002320	Capana01g004332 Capana02g000364 Capana02g001187 Capana05g000146 Capana05g000346 Capana05g001782 Capana05g001982 Capana05g002050 Capana06g002524 Capana06g002716 Capana08g002129 Capana08g002320 Capana08g002572 Capana08g002681 Capana12g002921	over	0.433739	0.624161	0.0666667
map05323	Rheumatoid arthritis	1	182	15	4899	0.549451	0.306185	Capana12g001493	Capana00g000559 Capana00g004774 Capana00g004904 Capana01g000156 Capana01g003232 Capana02g001139 Capana03g001620 Capana12g000657 Capana04g001608 Capana05g002547 Capana07g000111 Capana08g002605 Capana08g002759 Capana12g001027 Capana12g001493	over	0.433739	0.624161	0.0666667
map04013	MAPK signaling pathway - fly	1	182	15	4899	0.549451	0.306185	Capana08g000342	Capana10g001755 Capana01g001511 Capana01g003239 Capana04g002352 Capana03g000994 Capana03g001758 Capana03g004220 Capana05g001406 Capana05g002104 Capana06g001955 Capana06g002374 Capana08g000342 Capana08g002736 Capana09g000193 Capana12g001441	over	0.433739	0.624161	0.0666667
map04261	Adrenergic signaling in cardiomyocytes	1	182	16	4899	0.549451	0.326597	Capana11g000573	Capana00g003165 Capana00g004678 Capana01g001511 Capana01g003143 Capana01g003239 Capana03g000197 Capana03g001590 Capana05g001406 Capana05g000436 Capana05g002432 Capana06g000395 Capana06g002103 Capana10g002124 Capana11g000573 Capana11g002265 Capana12g001368	over	0.45484	0.633911	0.0625
map00592	alpha-Linolenic acid metabolism	1	182	16	4899	0.549451	0.326597	Capana03g003513	Capana00g002444 Capana01g000588 Capana01g001578 Capana03g003513 Capana03g004369 Capana07g000375 Capana09g000293 Capana09g000953 Capana10g000325 Capana10g001354 Capana10g001620 Capana11g000038 Capana11g000928 Capana12g000150 Capana12g000575 Capana12g001573	over	0.45484	0.633911	0.0625
map04068	FoxO signaling pathway	1	182	16	4899	0.549451	0.326597	Capana08g002320	Capana00g003767 Capana00g004785 Capana02g000880 Capana03g003849 Capana04g000081 Capana05g001798 Capana05g002104 Capana05g002436 Capana06g001955 Capana06g002374 Capana08g000660 Capana08g002320 Capana11g000439 Capana12g000512 Capana12g001441 Capana12g002133	over	0.45484	0.633911	0.0625
map00130	Ubiquinone and other terpenoid-quinone biosynthesis	1	182	16	4899	0.549451	0.326597	Capana06g000273	Capana01g001103 Capana02g000001 Capana02g002102 Capana02g003302 Capana03g000578 Capana03g003268 Capana03g003874 Capana04g002867 Capana05g001525 Capana06g000272 Capana06g000273 Capana07g000029 Capana08g000837 Capana10g000039 Capana11g000130 Capana11g001386	over	0.45484	0.633911	0.0625
map00260	Glycine, serine and threonine metabolism	2	182	43	4899	1.0989	0.87773	Capana08g000323 Capana08g001599	Capana00g005022 Capana01g001329 Capana01g004056 Capana01g004460 Capana02g001195 Capana02g002219 Capana02g002463 Capana02g002887 Capana03g000047 Capana03g000109 Capana03g000142 Capana03g000287 Capana03g000306 Capana03g001022 Capana03g001246 Capana04g000809 Capana04g001118 Capana04g001812 Capana05g000452 Capana05g000668 Capana05g002227 Capana05g002317 Capana06g000388 Capana06g000586 Capana06g001195…	over	0.478723	0.64608	0.0465116
map04145	Phagosome	2	182	44	4899	1.0989	0.898142	Capana08g001603 Capana12g001493	Capana00g000559 Capana00g000561 Capana00g004113 Capana00g004468 Capana00g004774 Capana00g004904 Capana00g005100 Capana01g000156 Capana01g003232 Capana04g000783 Capana02g001123 Capana02g001139 Capana02g001309 Capana02g001651 Capana04g002352 Capana03g000125 Capana03g000277 Capana03g000994 Capana03g001620 Capana04g000187 Capana12g000657 Capana04g001608 Capana05g000146 Capana05g002547 Capana06g000379…	over	0.490886	0.64608	0.0454545
map05120	Epithelial cell signaling in Helicobacter pylori infection	1	182	18	4899	0.549451	0.367422	Capana12g001493	Capana00g000559 Capana00g004774 Capana00g004904 Capana01g000156 Capana01g003232 Capana02g001139 Capana04g002352 Capana03g000994 Capana03g001620 Capana12g000657 Capana04g001608 Capana05g002547 Capana07g000111 Capana08g002605 Capana08g002736 Capana08g002759 Capana12g001027 Capana12g001493	over	0.494726	0.64608	0.0555556
map04020	Calcium signaling pathway	1	182	18	4899	0.549451	0.367422	Capana11g000573	Capana00g000900 Capana00g001528 Capana00g004516 Capana01g002192 Capana02g000933 Capana02g002977 Capana03g000534 Capana03g001590 Capana04g001971 Capana04g002025 Capana05g001982 Capana06g002524 Capana07g001733 Capana07g002409 Capana10g000191 Capana10g002124 Capana11g000573 Capana11g002243	over	0.494726	0.64608	0.0555556
map04024	cAMP signaling pathway	1	182	18	4899	0.549451	0.367422	Capana11g000573	Capana01g000355 Capana01g000588 Capana02g002522 Capana04g002352 Capana03g000994 Capana03g001590 Capana05g002432 Capana06g000395 Capana06g001136 Capana06g002103 Capana08g002736 Capana09g000671 Capana10g000325 Capana10g001354 Capana10g001620 Capana10g002124 Capana11g000573 Capana12g001573	over	0.494726	0.64608	0.0555556
map04140	Autophagy - animal	1	182	18	4899	0.549451	0.367422	Capana08g002320	Capana00g004113 Capana01g001511 Capana01g001639 Capana01g001661 Capana01g003239 Capana02g000880 Capana02g001258 Capana02g001274 Capana02g002442 Capana03g000277 Capana03g002814 Capana03g003734 Capana05g001406 Capana05g000146 Capana08g002207 Capana08g002320 Capana09g001146 Capana12g001013	over	0.494726	0.64608	0.0555556
map00513	Various types of N-glycan biosynthesis	1	182	18	4899	0.549451	0.367422	Capana12g002599	Capana01g001120 Capana01g003244 Capana02g001484 Capana02g003450 Capana03g000025 Capana03g001505 Capana04g000055 Capana04g002528 Capana05g001020 Capana05g002556 Capana06g001360 Capana07g000705 Capana07g002125 Capana08g002518 Capana08g002839 Capana09g000249 Capana10g002471 Capana12g002599	over	0.494726	0.64608	0.0555556
map04728	Dopaminergic synapse	1	182	18	4899	0.549451	0.367422	Capana11g000573	Capana00g003165 Capana00g004678 Capana01g001511 Capana01g003143 Capana01g003239 Capana03g000197 Capana03g001590 Capana05g001406 Capana05g000436 Capana05g002173 Capana05g002432 Capana06g000395 Capana06g002103 Capana10g002124 Capana11g000573 Capana11g002265 Capana12g001017 Capana12g001368	over	0.494726	0.64608	0.0555556
map05418	Fluid shear stress and atherosclerosis	2	182	45	4899	1.0989	0.918555	Capana04g000179 Capana11g000573	Capana00g003105 Capana00g003189 Capana00g004478 Capana01g000221 Capana01g003296 Capana02g000880 Capana02g001146 Capana02g002149 Capana02g002296 Capana04g002352 Capana02g002755 Capana02g003415 Capana03g000994 Capana03g001590 Capana03g002156 Capana04g000179 Capana04g000290 Capana05g002535 Capana06g003058 Capana07g001239 Capana07g002003 Capana07g002004 Capana07g002009 Capana07g002010 Capana07g002011…	over	0.502871	0.64608	0.0444444
map04113	Meiosis - yeast	1	182	19	4899	0.549451	0.387834	Capana06g000134	Capana00g002205 Capana00g004305 Capana00g004678 Capana01g001511 Capana01g003239 Capana02g001557 Capana02g002393 Capana03g004640 Capana05g001406 Capana05g002432 Capana06g000134 Capana06g000395 Capana06g000673 Capana06g002103 Capana07g000266 Capana08g002606 Capana09g001873 Capana11g000988 Capana11g002265	over	0.513566	0.64608	0.0526316
map00860	Porphyrin and chlorophyll metabolism	1	182	19	4899	0.549451	0.387834	Capana10g000394	Capana00g002830 Capana00g004560 Capana01g002756 Capana03g000633 Capana03g000791 Capana03g001893 Capana04g002182 Capana04g002892 Capana06g000742 Capana07g002472 Capana08g001703 Capana08g002850 Capana09g001431 Capana10g000065 Capana10g000104 Capana10g000394 Capana10g000740 Capana10g002504 Capana11g000179	over	0.513566	0.64608	0.0526316
map00350	Tyrosine metabolism	1	182	19	4899	0.549451	0.387834	Capana12g002796	Capana00g004292 Capana01g000005 Capana01g001167 Capana01g001179 Capana01g002475 Capana01g004388 Capana02g003208 Capana03g001639 Capana04g000102 Capana05g001525 Capana06g000848 Capana07g001814 Capana08g000430 Capana08g000820 Capana09g000955 Capana10g001286 Capana11g001152 Capana12g001792 Capana12g002796	over	0.513566	0.64608	0.0526316
map04022	cGMP-PKG signaling pathway	1	182	19	4899	0.549451	0.387834	Capana11g000573	Capana00g000900 Capana00g001528 Capana00g004516 Capana01g002192 Capana02g000933 Capana02g002977 Capana03g000534 Capana03g001590 Capana04g001971 Capana04g002025 Capana05g002432 Capana06g000395 Capana06g002103 Capana07g001733 Capana07g002409 Capana10g000191 Capana10g002124 Capana11g000573 Capana11g002243	over	0.513566	0.64608	0.0526316
map04151	PI3K-Akt signaling pathway	2	182	46	4899	1.0989	0.938967	Capana08g002320 Capana04g000179	Capana00g000308 Capana00g003165 Capana00g003536 Capana00g003570 Capana00g004678 Capana01g001218 Capana01g001511 Capana01g003143 Capana01g003239 Capana01g004118 Capana02g000552 Capana02g000880 Capana04g002352 Capana03g000197 Capana03g000994 Capana03g002156 Capana03g002814 Capana04g000179 Capana04g000885 Capana05g001406 Capana04g000995 Capana04g001050 Capana04g002806 Capana05g000289 Capana05g000436…	over	0.514674	0.64608	0.0434783
map00400	Phenylalanine, tyrosine and tryptophan biosynthesis	1	182	20	4899	0.549451	0.408247	Capana01g003114	Capana00g004292 Capana01g001378 Capana01g003114 Capana01g003934 Capana02g001266 Capana02g002554 Capana02g003333 Capana03g001267 Capana04g000998 Capana05g000531 Capana07g001814 Capana08g000430 Capana08g000820 Capana08g001395 Capana08g002049 Capana09g000074 Capana10g000007 Capana11g000660 Capana12g001792 Capana12g002648	over	0.531708	0.658128	0.05
map04612	Antigen processing and presentation	1	182	20	4899	0.549451	0.408247	Capana08g001603	Capana01g002973 Capana01g003617 Capana01g004002 Capana02g001258 Capana02g001274 Capana02g002186 Capana03g000552 Capana03g002156 Capana03g003720 Capana06g001088 Capana06g002940 Capana07g002410 Capana08g001603 Capana08g001818 Capana08g002165 Capana09g001928 Capana10g000190 Capana10g001446 Capana12g001307 Capana12g001312	over	0.531708	0.658128	0.05
map00240	Pyrimidine metabolism	2	182	48	4899	1.0989	0.979792	Capana03g001607 Capana09g001935	Capana00g001934 Capana00g002735 Capana00g003379 Capana00g003557 Capana00g004272 Capana01g000182 Capana01g001274 Capana01g002908 Capana01g003380 Capana01g003442 Capana01g003571 Capana01g003608 Capana01g004477 Capana02g001496 Capana02g001653 Capana02g002523 Capana02g003081 Capana02g003522 Capana02g003646 Capana03g000164 Capana03g000828 Capana03g001387 Capana03g001607 Capana03g002509 Capana06g000102…	over	0.537722	0.66095	0.0416667
map05162	Measles	1	182	21	4899	0.549451	0.428659	Capana00g003217	Capana00g003217 Capana11g001603 Capana00g004663 Capana01g003144 Capana01g004002 Capana02g000662 Capana02g001686 Capana02g002993 Capana03g000552 Capana03g000726 Capana03g004217 Capana03g004575 Capana05g000833 Capana05g001672 Capana05g001798 Capana05g002173 Capana08g001818 Capana08g002165 Capana09g001928 Capana10g001446 Capana12g000512	over	0.549176	0.665782	0.047619
map05205	Proteoglycans in cancer	1	182	21	4899	0.549451	0.428659	Capana00g001947	Capana00g001947 Capana01g001218 Capana01g002242 Capana01g004118 Capana04g002352 Capana02g003514 Capana03g000853 Capana03g000994 Capana03g001208 Capana03g001304 Capana04g002097 Capana05g002432 Capana06g000395 Capana06g002103 Capana08g002207 Capana08g002736 Capana09g001504 Capana10g001626 Capana11g001902 Capana12g000446 Capana12g001237	over	0.549176	0.665782	0.047619
map02024	Quorum sensing	1	182	22	4899	0.549451	0.449071	Capana09g000172	Capana00g002110 Capana01g002806 Capana01g002859 Capana01g002860 Capana02g001266 Capana02g003577 Capana03g000462 Capana03g000464 Capana03g004371 Capana04g000998 Capana04g001980 Capana07g001167 Capana08g000907 Capana08g002049 Capana09g000074 Capana09g000172 Capana09g000302 Capana09g002427 Capana11g000817 Capana11g001099 Capana12g002648 Capana12g002824	over	0.565997	0.673517	0.0454545
map00360	Phenylalanine metabolism	1	182	22	4899	0.549451	0.449071	Capana06g000273	Capana00g003499 Capana00g004292 Capana00g004448 Capana02g003075 Capana02g003302 Capana03g000578 Capana03g000761 Capana05g001525 Capana06g000272 Capana06g000273 Capana07g000029 Capana07g001814 Capana07g002173 Capana08g000430 Capana08g000820 Capana08g002351 Capana09g002190 Capana10g001286 Capana11g000130 Capana11g000470 Capana11g001152 Capana12g001792	over	0.565997	0.673517	0.0454545
map00480	Glutathione metabolism	2	182	51	4899	1.0989	1.04103	Capana00g002731 Capana11g001342	Capana00g001934 Capana00g002731 Capana00g003105 Capana00g003838 Capana00g004478 Capana01g000221 Capana01g000225 Capana01g000239 Capana01g000243 Capana01g003296 Capana01g003981 Capana02g002296 Capana02g002557 Capana02g003521 Capana02g003611 Capana02g003646 Capana04g000125 Capana04g000971 Capana04g002900 Capana05g000799 Capana05g002401 Capana06g001731 Capana06g001732 Capana06g002525 Capana06g002561…	over	0.570865	0.673517	0.0392157
map00190	Oxidative phosphorylation	3	182	80	4899	1.64835	1.63299	Capana12g001493 Capana05g002131 Capana01g002003	Capana00g000559 Capana00g001661 Capana00g001732 Capana04g000951 Capana00g002742 Capana00g003308 Capana07g000797 Capana00g004323 Capana00g004774 Capana00g004904 Capana01g000156 Capana01g000337 Capana01g000835 Capana01g002003 Capana01g002599 Capana01g003232 Capana01g003392 Capana01g004129 Capana08g001144 Capana02g001139 Capana02g002193 Capana02g002686 Capana02g002760 Capana02g002917 Capana02g002959…	over	0.576455	0.673517	0.0375
map00053	Ascorbate and aldarate metabolism	1	182	23	4899	0.549451	0.469484	Capana03g000987	Capana00g004972 Capana01g000177 Capana02g002557 Capana02g003310 Capana02g003509 Capana02g003559 Capana03g000109 Capana03g000987 Capana03g004607 Capana04g000971 Capana05g000799 Capana05g002401 Capana06g001731 Capana06g001732 Capana06g001736 Capana06g002525 Capana06g002561 Capana08g001246 Capana08g002144 Capana08g002572 Capana08g002729 Capana09g001881 Capana10g002327	over	0.582193	0.673517	0.0434783
map04071	Sphingolipid signaling pathway	1	182	23	4899	0.549451	0.469484	Capana08g002320	Capana00g002733 Capana00g003165 Capana00g004678 Capana01g000355 Capana01g001511 Capana01g003143 Capana01g003239 Capana02g002522 Capana04g002352 Capana03g000197 Capana03g000994 Capana06g000833 Capana05g001406 Capana04g001994 Capana04g002698 Capana05g000436 Capana06g001136 Capana08g002320 Capana08g002736 Capana09g000671 Capana11g000931 Capana11g002265 Capana12g001368	over	0.582193	0.673517	0.0434783
map04066	HIF-1 signaling pathway	1	182	23	4899	0.549451	0.469484	Capana05g000740	Capana00g000308 Capana00g001096 Capana01g001218 Capana01g003701 Capana01g004118 Capana03g000245 Capana03g000947 Capana03g001381 Capana04g002806 Capana05g000740 Capana06g000333 Capana06g000378 Capana06g000798 Capana06g000896 Capana08g002207 Capana09g000016 Capana09g000231 Capana09g002348 Capana10g000224 Capana11g000897 Capana11g001474 Capana11g002197 Capana12g000446	over	0.582193	0.673517	0.0434783
map00564	Glycerophospholipid metabolism	1	182	24	4899	0.549451	0.489896	Capana01g001121	Capana00g000562 Capana00g002648 Capana00g002649 Capana08g002811 Capana00g004716 Capana01g000325 Capana01g000355 Capana01g001121 Capana02g001360 Capana02g002522 Capana03g003158 Capana04g000402 Capana12g001477 Capana06g001136 Capana07g001946 Capana08g000936 Capana08g001998 Capana09g000671 Capana10g000429 Capana10g000915 Capana10g000916 Capana10g002361 Capana12g002491 Capana12g002808	over	0.597788	0.687068	0.0416667
map04722	Neurotrophin signaling pathway	1	182	25	4899	0.549451	0.510308	Capana11g000573	Capana11g001603 Capana00g003536 Capana00g003570 Capana01g003144 Capana02g000552 Capana02g001686 Capana04g002352 Capana03g000994 Capana03g001590 Capana03g003402 Capana03g004575 Capana04g000885 Capana04g000995 Capana04g001050 Capana05g000289 Capana05g000833 Capana05g002173 Capana08g002736 Capana10g000309 Capana10g002124 Capana11g000573 Capana11g001936 Capana12g001301 Capana12g002662 Capana12g002700	over	0.612804	0.695296	0.04
map04016	MAPK signaling pathway - plant	1	182	25	4899	0.549451	0.510308	Capana11g000573	Capana00g001990 Capana00g003379 Capana01g003442 Capana01g003780 Capana01g004477 Capana02g002477 Capana02g002479 Capana03g000051 Capana03g000595 Capana03g001387 Capana03g001590 Capana03g002487 Capana03g002491 Capana04g000081 Capana12g001437 Capana04g001383 Capana06g001547 Capana07g002306 Capana08g000964 Capana08g001513 Capana08g001898 Capana09g000174 Capana09g002180 Capana10g002124 Capana11g000573	over	0.612804	0.695296	0.04
map04142	Lysosome	1	182	26	4899	0.549451	0.530721	Capana12g002599	Capana00g000816 Capana00g004774 Capana00g004936 Capana01g000202 Capana01g000673 Capana01g000983 Capana01g001909 Capana01g002663 Capana01g003244 Capana02g001032 Capana02g001258 Capana02g001274 Capana02g001277 Capana03g002600 Capana12g000657 Capana04g000276 Capana04g000854 Capana05g002046 Capana07g000111 Capana07g000669 Capana08g002604 Capana08g002605 Capana10g001608 Capana11g001365 Capana12g001914…	over	0.627262	0.707168	0.0384615
map04721	Synaptic vesicle cycle	1	182	27	4899	0.549451	0.551133	Capana12g001493	Capana00g000559 Capana00g004774 Capana00g004783 Capana00g004904 Capana00g004936 Capana01g000156 Capana01g000392 Capana01g003232 Capana01g004362 Capana02g001139 Capana03g001620 Capana03g002600 Capana12g000657 Capana04g001608 Capana04g001738 Capana05g002046 Capana05g002079 Capana05g002547 Capana06g000579 Capana06g001376 Capana06g002294 Capana07g000111 Capana08g001781 Capana08g002605 Capana08g002759…	under	0.641183	0.709554	0.037037
map03008	Ribosome biogenesis in eukaryotes	1	182	27	4899	0.549451	0.551133	Capana02g002345	Capana10g002443 Capana00g002900 Capana00g003516 Capana01g003327 Capana01g003657 Capana02g000344 Capana02g000662 Capana02g002345 Capana02g002993 Capana02g003222 Capana03g000935 Capana03g001758 Capana03g002188 Capana03g004589 Capana04g001477 Capana05g001672 Capana06g000170 Capana06g002012 Capana10g000374 Capana08g001631 Capana08g002578 Capana09g000353 Capana09g000354 Capana10g001303 Capana11g000390…	under	0.641183	0.709554	0.037037
map05203	Viral carcinogenesis	2	182	58	4899	1.0989	1.18392	Capana11g000699 Capana06g000336	Capana00g001494 Capana00g003536 Capana00g003570 Capana00g004774 Capana00g004785 Capana01g000823 Capana01g002077 Capana11g000699 Capana02g000552 Capana04g002352 Capana02g003223 Capana03g000598 Capana03g000599 Capana03g000672 Capana03g000880 Capana03g000994 Capana03g002084 Capana03g002890 Capana03g003217 Capana03g004610 Capana04g000885 Capana04g000995 Capana04g001050 Capana05g000289 Capana05g000670…	under	0.641405	0.709554	0.0344828
map03060	Protein export	1	182	28	4899	0.549451	0.571545	Capana01g000078	Capana00g003213 Capana01g000078 Capana01g000098 Capana01g001563 Capana01g002859 Capana01g002860 Capana02g001651 Capana03g000462 Capana03g000464 Capana03g002164 Capana03g002755 Capana06g001936 Capana07g000083 Capana08g001243 Capana08g001422 Capana09g000123 Capana09g000302 Capana09g000399 Capana09g002315 Capana09g002362 Capana09g002427 Capana10g000117 Capana10g001247 Capana11g000148 Capana11g000817…	under	0.654587	0.710809	0.0357143
map04111	Cell cycle - yeast	1	182	28	4899	0.549451	0.571545	Capana06g000134	Capana00g001478 Capana00g002205 Capana00g003165 Capana00g004305 Capana00g004678 Capana01g000916 Capana01g001511 Capana01g003171 Capana01g003239 Capana02g001557 Capana02g002393 Capana02g003367 Capana03g000197 Capana03g002693 Capana05g001406 Capana04g001749 Capana06g000016 Capana06g000134 Capana06g000673 Capana07g000266 Capana08g002244 Capana08g002606 Capana08g002745 Capana11g000988 Capana11g002265…	under	0.654587	0.710809	0.0357143
map05152	Tuberculosis	1	182	28	4899	0.549451	0.571545	Capana11g000573	Capana11g001603 Capana00g004113 Capana00g004774 Capana01g002025 Capana01g002973 Capana01g003144 Capana01g003617 Capana02g001309 Capana02g001686 Capana03g000267 Capana03g000277 Capana03g000534 Capana03g001590 Capana03g004399 Capana03g004575 Capana12g000657 Capana05g000146 Capana05g000833 Capana05g002262 Capana07g000111 Capana07g002409 Capana08g001794 Capana08g002605 Capana10g000191 Capana10g002124…	under	0.654587	0.710809	0.0357143
map03420	Nucleotide excision repair	1	182	29	4899	0.549451	0.591958	Capana05g001385	Capana00g001494 Capana00g004834 Capana00g004882 Capana01g000200 Capana01g000304 Capana01g001274 Capana02g000567 Capana02g001459 Capana02g001885 Capana02g002773 Capana03g000568 Capana03g000868 Capana04g001595 Capana05g001086 Capana05g001385 Capana06g000377 Capana06g001748 Capana07g000131 Capana07g001707 Capana08g001968 Capana09g002423 Capana10g000118 Capana10g002116 Capana10g002120 Capana10g002517…	under	0.667493	0.720404	0.0344828
map04152	AMPK signaling pathway	1	182	32	4899	0.549451	0.653195	Capana12g001287	Capana00g003165 Capana00g003767 Capana00g003776 Capana07g001984 Capana00g004678 Capana01g001511 Capana01g003059 Capana01g003143 Capana01g003239 Capana02g000880 Capana02g003574 Capana03g000197 Capana03g002739 Capana05g001406 Capana05g000364 Capana05g000436 Capana06g000333 Capana07g000433 Capana08g000542 Capana08g000545 Capana08g002120 Capana08g002207 Capana09g001146 Capana09g001643 Capana10g001439…	under	0.703404	0.750015	0.03125
map04110	Cell cycle	1	182	32	4899	0.549451	0.653195	Capana06g000134	Capana00g002205 Capana00g003536 Capana00g003570 Capana00g004305 Capana01g003171 Capana02g000552 Capana02g001557 Capana02g002393 Capana04g000885 Capana04g000995 Capana04g001050 Capana05g000289 Capana05g001085 Capana05g001798 Capana05g002173 Capana06g000016 Capana06g000134 Capana06g000377 Capana06g000673 Capana07g000266 Capana08g002244 Capana08g002606 Capana08g002745 Capana10g000309 Capana11g000988…	under	0.703404	0.750015	0.03125
map00230	Purine metabolism	2	182	70	4899	1.0989	1.42886	Capana04g000900 Capana09g001935	Capana00g001480 Capana00g001934 Capana00g002735 Capana00g002774 Capana00g002943 Capana00g003379 Capana01g000255 Capana01g000459 Capana01g000725 Capana01g000823 Capana01g000988 Capana01g001274 Capana01g002077 Capana01g003225 Capana01g003372 Capana01g003442 Capana01g003571 Capana01g003608 Capana01g004477 Capana02g001496 Capana02g001753 Capana02g002523 Capana02g002668 Capana02g003081 Capana02g003522…	under	0.740741	0.785097	0.0285714
map01210	2-Oxocarboxylic acid metabolism	1	182	37	4899	0.549451	0.755256	Capana00g004442	Capana00g002624 Capana00g003043 Capana00g003542 Capana00g004197 Capana00g004442 Capana01g000323 Capana01g001049 Capana01g003224 Capana02g002466 Capana02g002928 Capana02g002958 Capana02g003521 Capana03g000070 Capana03g003052 Capana04g002107 Capana04g002108 Capana04g002823 Capana06g001160 Capana06g001626 Capana06g002078 Capana07g001429 Capana07g001441 Capana07g001814 Capana08g000010 Capana08g000052…	under	0.754883	0.795324	0.027027
map05016	Huntington's disease	2	182	78	4899	1.0989	1.59216	Capana05g002131 Capana09g001935	Capana00g000900 Capana00g001528 Capana00g001661 Capana00g001732 Capana00g002735 Capana00g002742 Capana00g003308 Capana07g000797 Capana00g004323 Capana00g004516 Capana00g004936 Capana01g000337 Capana01g000835 Capana01g002192 Capana01g002599 Capana01g003113 Capana01g003392 Capana01g003608 Capana01g004129 Capana01g004362 Capana08g001144 Capana02g000933 Capana02g001496 Capana02g002523 Capana02g002686…	under	0.793155	0.830306	0.025641
map04146	Peroxisome	1	182	42	4899	0.549451	0.857318	Capana09g000172	Capana00g001480 Capana00g002110 Capana00g003111 Capana01g000588 Capana01g000629 Capana01g002806 Capana01g003113 Capana01g004056 Capana02g002220 Capana02g002837 Capana02g003373 Capana02g003521 Capana03g000383 Capana03g000965 Capana03g001496 Capana03g003125 Capana03g004369 Capana04g000081 Capana04g001980 Capana05g001142 Capana05g002104 Capana06g000525 Capana06g001955 Capana06g002374 Capana07g001167…	under	0.797469	0.830306	0.0238095
map03040	Spliceosome	3	182	118	4899	1.64835	2.40865	Capana08g000912 Capana01g002802 Capana10g002123	Capana00g000843 Capana00g000929 Capana00g000996 Capana00g001071 Capana00g001424 Capana00g001766 Capana00g003453 Capana00g003516 Capana00g004285 Capana11g000212 Capana00g004559 Capana00g004751 Capana01g001493 Capana01g001807 Capana01g002242 Capana01g002783 Capana01g002802 Capana01g002866 Capana01g004002 Capana02g000286 Capana03g001896 Capana02g000412 Capana02g000424 Capana02g002605 Capana02g000557…	under	0.821729	0.850562	0.0254237
map00710	Carbon fixation in photosynthetic organisms	1	182	52	4899	0.549451	1.06144	Capana03g000790	Capana00g001096 Capana00g001764 Capana01g000893 Capana01g003447 Capana01g003876 Capana02g000541 Capana02g000618 Capana02g002621 Capana03g000070 Capana03g000790 Capana03g001381 Capana03g003831 Capana03g004410 Capana04g000059 Capana04g000802 Capana05g000346 Capana05g000599 Capana05g001001 Capana05g001335 Capana05g001871 Capana05g002020 Capana06g000896 Capana06g001160 Capana06g002716 Capana07g000319…	under	0.861812	0.886865	0.0192308
map05012	Parkinson's disease	1	182	59	4899	0.549451	1.20433	Capana05g002131	Capana00g000900 Capana00g001528 Capana00g001661 Capana00g001732 Capana00g002742 Capana00g003308 Capana07g000797 Capana00g004323 Capana00g004516 Capana01g000337 Capana01g000835 Capana01g002192 Capana01g002599 Capana01g003392 Capana01g004129 Capana08g001144 Capana02g000933 Capana02g002686 Capana02g002917 Capana02g002959 Capana02g002977 Capana02g003455 Capana02g003587 Capana03g000030 Capana03g000067…	under	0.894307	0.912094	0.0169492
map03015	mRNA surveillance pathway	1	182	60	4899	0.549451	1.22474	Capana10g000216	Capana00g000843 Capana00g003165 Capana00g004055 Capana00g004238 Capana00g004285 Capana00g004678 Capana01g000773 Capana01g001511 Capana01g001857 Capana01g003143 Capana01g003239 Capana01g003840 Capana02g000424 Capana02g000557 Capana02g001884 Capana02g003094 Capana02g003095 Capana03g000197 Capana03g000388 Capana03g002244 Capana03g002321 Capana03g002457 Capana03g003936 Capana04g000797 Capana05g001406…	under	0.898281	0.912094	0.0166667
map01230	Biosynthesis of amino acids	3	182	141	4899	1.64835	2.87814	Capana00g004442 Capana01g003114 Capana00g004772	Capana00g001096 Capana00g001461 Capana00g001764 Capana00g002624 Capana00g003043 Capana00g003542 Capana00g003863 Capana00g004197 Capana00g004292 Capana00g004313 Capana00g004442 Capana00g004772 Capana01g000323 Capana01g000523 Capana01g000823 Capana01g001049 Capana01g001376 Capana01g001378 Capana01g002077 Capana01g003049 Capana01g003114 Capana01g003224 Capana01g003934 Capana02g000833 Capana02g001203…	under	0.901787	0.912094	0.0212766
map05169	Epstein-Barr virus infection	1	182	76	4899	0.549451	1.55134	Capana09g001935	Capana00g002436 Capana00g002735 Capana00g003536 Capana00g003570 Capana00g004785 Capana00g004931 Capana01g000102 Capana01g002147 Capana01g003571 Capana01g003608 Capana01g004002 Capana02g000552 Capana02g000662 Capana02g001496 Capana02g002523 Capana02g002565 Capana02g002993 Capana03g000057 Capana03g000552 Capana03g000598 Capana03g000599 Capana03g000672 Capana03g001758 Capana03g004419 Capana04g000524…	under	0.944971	0.95034	0.0131579
map03013	RNA transport	1	182	96	4899	0.549451	1.95958	Capana10g000216	Capana00g000308 Capana00g000843 Capana00g001478 Capana00g002878 Capana00g003563 Capana00g003677 Capana00g004150 Capana00g004238 Capana00g004285 Capana01g000335 Capana01g000773 Capana01g001148 Capana01g001296 Capana01g002514 Capana01g002904 Capana01g003349 Capana01g003409 Capana01g003454 Capana02g000424 Capana02g000557 Capana02g001213 Capana02g001554 Capana02g001944 Capana02g002036 Capana02g002845…	under	0.974543	0.974543	0.0104167
