# Supplementary material for: Complementary Transcriptomic and Proteomic Analysis Reveals a Complex Network Regulating Pollen Abortion in GMS (msc-1) Pepper (Capsicum annuum L.)
Source: Int J Mol Sci. 2019 Apr 11;20(7):1789. doi: 10.3390/ijms20071789 (PMC6480423; doi:10.3390/ijms20071789)
Supplement: Supplementary file 1 [file ijms-20-01789-s001.zip › Table S7.xls]

## Sheet: kegg_pathway_enrich
Table S7. KEGG pathways associated with the 1069 DEGs in the transcriptome
#Kegg_pathway	ko_id	DEGeneRatio	BgRatio	Enrichment_Factor	P-value	Corrected_P-value	geneID	KO	geneName
Glyoxylate and dicarboxylate metabolism	ko00630	8/175 4.57142857142857%	63/5229 1.20481927710843%	3.79429	0.001077	0.0710818	Capana01g003447;Capana02g002986;Capana03g001353;Capana05g000208;Capana05g001871;Capana12g001789;Trans_newGene_14307;Trans_newGene_503	K00025+K01455+K01638+K01915+K01601+K01601+K03781+K01637	-;-;-;-;-;-;Trans_newGene_14307;Trans_newGene_503
DNA replication	ko03030	8/175 4.57142857142857%	67/5229 1.28131573914706%	3.56776	0.00161887	0.0710818	Capana00g002205;Capana00g003400;Capana00g004305;Capana02g001557;Capana02g003081;Capana06g000377;Capana07g000266;Capana08g002606	K02210+K02684+K02540+K02541+K02320+K04802+K02209+K02212	-;-;-;-;-;-;-;-
Degradation of aromatic compounds	ko01220	3/175 1.71428571428571%	10/5229 0.191241155096577%	8.964	0.00371692	0.0710818	Capana01g000005;Capana04g000102;Capana11g000013	K00001+K00121+K00121	-;-;-
Phenylpropanoid biosynthesis	ko00940	13/175 7.42857142857143%	169/5229 3.23197552113215%	2.29846	0.00407636	0.0710818	Capana00g003602;Capana00g004448;Capana02g002747;Capana03g001733;Capana03g003618;Capana05g002560;Capana07g000029;Capana08g002014;Capana09g000318;Capana09g002190;Capana11g000163;Capana11g000431;Capana12g000598	K01188+K00588+K00430+K01904+K01188+K10775+K01904+K00430+K12355+K10775+K11188+K01188+K00430	-;-;-;-;-;-;-;-;-;-;-;-;-
Tryptophan metabolism	ko00380	5/175 2.85714285714286%	33/5229 0.631095811818703%	4.52727	0.00439585	0.0710818	Capana06g000153;Capana06g001405;Capana08g000749;Capana11g001333;Trans_newGene_14307	K11816+K11816+K11816+K00128+K03781	-;-;-;-;Trans_newGene_14307
Glutathione metabolism	ko00480	10/175 5.71428571428571%	115/5229 2.19927328361063%	2.59826	0.00486524	0.0710818	Capana01g002551;Capana01g003981;Capana02g003646;Capana03g000768;Capana03g003600;Capana09g000200;Capana09g001740;Capana09g001761;Capana09g001859;Trans_newGene_12454	K00799+K00432+K10808+K00799+K00799+K18592+K00799+K00799+K00799+K00799	-;-;-;-;-;-;-;-;-;Trans_newGene_12454
Zeatin biosynthesis	ko00908	7/175 4%	64/5229 1.22394339261809%	3.26812	0.00518304	0.0710818	Capana00g001254;Capana00g004277;Capana01g001108;Capana02g002776;Capana05g000070;Capana09g000187;Capana09g000226	K00279+K13495+K00279+K10717+K13495+K00279+K00279	-;-;-;-;-;-;-
Phenylalanine metabolism	ko00360	9/175 5.14285714285714%	105/5229 2.00803212851406%	2.56114	0.00815397	0.0978476	Capana00g004448;Capana02g002747;Capana03g001733;Capana05g002560;Capana07g000029;Capana08g002014;Capana09g002190;Capana11g000163;Capana12g000598	K00588+K00430+K01904+K10775+K01904+K00430+K10775+K11188+K00430	-;-;-;-;-;-;-;-;-
Cyanoamino acid metabolism	ko00460	5/175 2.85714285714286%	41/5229 0.784088735895965%	3.6439	0.0111957	0.119421	Capana00g003602;Capana02g002986;Capana03g003618;Capana09g000200;Capana11g000431	K01188+K01455+K01188+K18592+K01188	-;-;-;-;-
Fatty acid metabolism	ko01212	8/175 4.57142857142857%	99/5229 1.89328743545611%	2.41455	0.0172164	0.165278	Capana01g000110;Capana01g003488;Capana03g001691;Capana03g003690;Capana09g000140;Capana11g000625;Trans_newGene_11487;Trans_newGene_13739	K09458+K01074+K10781+K01897+K09458+K07512+K10256+K10256	-;-;-;-;-;-;Trans_newGene_11487;Trans_newGene_13739
Plant hormone signal transduction	ko04075	14/175 8%	230/5229 4.39854656722127%	1.81878	0.0212196	0.185189	Capana00g003839;Capana01g000109;Capana02g001579;Capana02g003021;Capana03g004568;Capana04g000259;Capana04g000406;Capana05g002193;Capana06g000398;Capana06g002174;Capana09g000144;Capana10g001370;Capana10g002303;Capana11g001454	K14497+K14486+K14492+K14487+K14484+K14486+K14503+K14497+K14497+K14492+K13464+K13946+K14492+K14492	-;-;-;-;-;-;-;-;-;-;-;-;-;-
Arachidonic acid metabolism	ko00590	2/175 1.14285714285714%	9/5229 0.172117039586919%	6.64	0.0343449	0.274759	Capana01g003981;Capana09g000200	K00432+K18592	-;-
Fatty acid degradation	ko00071	5/175 2.85714285714286%	57/5229 1.09007458405049%	2.62105	0.0408815	0.301894	Capana01g000005;Capana03g003690;Capana04g000102;Capana11g000013;Capana11g001333	K00001+K01897+K00121+K00121+K00128	-;-;-;-;-
Tyrosine metabolism	ko00350	4/175 2.28571428571429%	43/5229 0.82233696691528%	2.77953	0.0543369	0.367648	Capana01g000005;Capana04g000102;Capana11g000013;Capana12g000896	K00001+K00121+K00121+K01800	-;-;-;-
Nitrogen metabolism	ko00910	4/175 2.28571428571429%	44/5229 0.841461082424938%	2.71636	0.0582732	0.367648	Capana02g002986;Capana05g000208;Capana05g001995;Capana11g000042	K01455+K01915+K00261+K02575	-;-;-;-
Carbon fixation in photosynthetic organisms	ko00710	6/175 3.42857142857143%	84/5229 1.60642570281124%	2.13429	0.0612746	0.367648	Capana01g003447;Capana05g001871;Capana10g001746;Capana11g002394;Capana12g000832;Capana12g001789	K00025+K01601+K00029+K01807+K01610+K01601	-;-;-;-;-;-
Fatty acid elongation	ko00062	3/175 1.71428571428571%	28/5229 0.535475234270415%	3.20143	0.0654534	0.369619	Capana01g003488;Capana04g002861;Capana11g000625	K01074+K15397+K07512	-;-;-
Base excision repair	ko03410	4/175 2.28571428571429%	49/5229 0.937081659973226%	2.43918	0.0801562	0.4275	Capana02g000746;Capana02g002383;Capana06g000377;Capana10g000607	K10802+K01246+K04802+K01246	-;-;-;-
Fatty acid biosynthesis	ko00061	4/175 2.28571428571429%	56/5229 1.07095046854083%	2.13429	0.116597	0.589124	Capana01g000110;Capana03g001691;Capana03g003690;Capana09g000140	K09458+K10781+K01897+K09458	-;-;-;-
Starch and sucrose metabolism	ko00500	10/175 5.71428571428571%	200/5229 3.82482310193154%	1.494	0.131975	0.63348	Capana00g003602;Capana01g000524;Capana03g000156;Capana03g002047;Capana03g003618;Capana05g001620;Capana08g001555;Capana10g001560;Capana11g000431;Trans_newGene_9952	K01188+K01087+K01193+K01087+K01188+K01051+K01051+K01193+K01188+K01051	-;-;-;-;-;-;-;-;-;Trans_newGene_9952
Inositol phosphate metabolism	ko00562	4/175 2.28571428571429%	65/5229 1.24306750812775%	1.83877	0.17199	0.786238	Capana00g002945;Capana01g001061;Capana06g001245;Capana10g001436	K00469+K00913+K00469+K00889	-;-;-;-
Ubiquinone and other terpenoid-quinone biosynthesis	ko00130	2/175 1.14285714285714%	24/5229 0.458978772231784%	2.49	0.19091	0.824841	Capana03g001733;Capana07g000029	K01904+K01904	-;-
Carbon metabolism	ko01200	11/175 6.28571428571429%	246/5229 4.70453241537579%	1.3361	0.200071	0.824841	Capana01g003447;Capana02g002986;Capana03g001353;Capana04g000102;Capana05g001871;Capana10g001746;Capana11g000013;Capana11g002394;Capana12g000832;Capana12g001789;Trans_newGene_503	K00025+K01455+K01638+K00121+K01601+K00029+K00121+K01807+K01610+K01601+K01637	-;-;-;-;-;-;-;-;-;-;Trans_newGene_503
Diterpenoid biosynthesis	ko00904	2/175 1.14285714285714%	26/5229 0.4972270032511%	2.29846	0.21561	0.824841	Capana01g002809;Capana03g003391	K04125+K17961	-;-
Biotin metabolism	ko00780	2/175 1.14285714285714%	27/5229 0.516351118760757%	2.21333	0.22807	0.824841	Capana01g000110;Capana09g000140	K09458+K09458	-;-
Ascorbate and aldarate metabolism	ko00053	3/175 1.71428571428571%	50/5229 0.956205775482884%	1.7928	0.233795	0.824841	Capana00g002945;Capana06g001245;Capana11g001333	K00469+K00469+K00128	-;-;-
Pyruvate metabolism	ko00620	5/175 2.85714285714286%	99/5229 1.89328743545611%	1.50909	0.23637	0.824841	Capana01g003447;Capana03g001353;Capana10g001746;Capana11g001333;Capana12g000832	K00025+K01638+K00029+K00128+K01610	-;-;-;-;-
Photosynthesis - antenna proteins	ko00196	2/175 1.14285714285714%	28/5229 0.535475234270415%	2.13429	0.240579	0.824841	Capana00g002802;Capana03g003212	K08912+K08914	-;-
Citrate cycle (TCA cycle)	ko00020	3/175 1.71428571428571%	54/5229 1.03270223752151%	1.66	0.270077	0.837763	Capana00g000679;Capana01g003447;Capana12g000832	K01648+K00025+K01610	-;-;-
Sesquiterpenoid and triterpenoid biosynthesis	ko00909	3/175 1.71428571428571%	54/5229 1.03270223752151%	1.66	0.270077	0.837763	Capana10g002372;Capana12g001816;Capana12g002446	K00801+K15803+K15803	-;-;-
Arginine and proline metabolism	ko00330	4/175 2.28571428571429%	80/5229 1.52992924077261%	1.494	0.279066	0.837763	Capana05g000208;Capana05g001995;Capana11g001333;Capana12g002405	K01915+K00261+K00128+K00930	-;-;-;-
Galactose metabolism	ko00052	3/175 1.71428571428571%	55/5229 1.05182635303117%	1.62982	0.279254	0.837763	Capana02g003390;Capana03g000156;Capana10g001560	K01785+K01193+K01193	-;-;-
Tropane, piperidine and pyridine alkaloid biosynthesis	ko00960	2/175 1.14285714285714%	33/5229 0.631095811818703%	1.81091	0.303295	0.856754	Capana04g001253;Capana06g000175	K08081+K08081	-;-
Glycolysis / Gluconeogenesis	ko00010	6/175 3.42857142857143%	136/5229 2.60087970931344%	1.31824	0.303434	0.856754	Capana01g000005;Capana02g003390;Capana04g000102;Capana11g000013;Capana11g001333;Capana12g000832	K00001+K01785+K00121+K00121+K00128+K01610	-;-;-;-;-;-
Steroid biosynthesis	ko00100	2/175 1.14285714285714%	35/5229 0.669344042838019%	1.70743	0.328203	0.900213	Capana01g001394;Capana10g002372	K14423+K00801	-;-
Valine, leucine and isoleucine degradation	ko00280	3/175 1.71428571428571%	64/5229 1.22394339261809%	1.40063	0.362482	0.942193	Capana01g004441;Capana04g000751;Capana11g001333	K01641+K00826+K00128	-;-;-
Pentose and glucuronate interconversions	ko00040	4/175 2.28571428571429%	91/5229 1.74029451137885%	1.31341	0.363137	0.942193	Capana05g001620;Capana08g001555;Capana11g001333;Trans_newGene_9952	K01051+K01051+K00128+K01051	-;-;-;Trans_newGene_9952
Plant-pathogen interaction	ko04626	9/175 5.14285714285714%	234/5229 4.4750430292599%	1.14923	0.382818	0.958159	Capana00g004043;Capana02g002584;Capana05g001608;Capana06g000196;Capana08g001081;Capana08g001513;Capana08g002080;Capana11g000407;Trans_newGene_11513	K13457+K13412+K13457+K13456+K05391+K13447+K13448+K13448+K13457	-;-;-;-;-;-;-;-;Trans_newGene_11513
Biosynthesis of unsaturated fatty acids	ko01040	2/175 1.14285714285714%	40/5229 0.764964620386307%	1.494	0.389252	0.958159	Trans_newGene_11487;Trans_newGene_13739	K10256+K10256	Trans_newGene_11487;Trans_newGene_13739
N-Glycan biosynthesis	ko00510	2/175 1.14285714285714%	41/5229 0.784088735895965%	1.45756	0.401184	0.962841	Capana11g001061;Capana11g001062	K01228+K01228	-;-
Cutin, suberine and wax biosynthesis	ko00073	2/175 1.14285714285714%	47/5229 0.898833428953911%	1.27149	0.47028	1	Capana01g003373;Capana09g002380	K15404+K13356	-;-
Alanine, aspartate and glutamate metabolism	ko00250	2/175 1.14285714285714%	50/5229 0.956205775482884%	1.1952	0.503018	1	Capana05g000208;Capana05g001995	K01915+K00261	-;-
Flavonoid biosynthesis	ko00941	2/175 1.14285714285714%	50/5229 0.956205775482884%	1.1952	0.503018	1	Capana00g004448;Capana02g002586	K00588+K00475	-;-
Cysteine and methionine metabolism	ko00270	3/175 1.71428571428571%	81/5229 1.54905335628227%	1.10667	0.5133	1	Capana01g000176;Capana01g003447;Capana09g000540	K01762+K00025+K05933	-;-;-
Ubiquitin mediated proteolysis	ko04120	6/175 3.42857142857143%	173/5229 3.30847198317078%	1.0363	0.524381	1	Capana02g000917;Capana06g003065;Capana10g000810;Capana10g001973;Capana10g002185;Trans_newGene_13762	K10573+K03347+K10576+K10591+K04506+K10581	-;-;-;-;-;Trans_newGene_13762
Mismatch repair	ko03430	2/175 1.14285714285714%	54/5229 1.03270223752151%	1.10667	0.5446	1	Capana02g001618;Capana06g000377	K10746+K04802	-;-
2-Oxocarboxylic acid metabolism	ko01210	2/175 1.14285714285714%	56/5229 1.07095046854083%	1.06714	0.56447	1	Capana04g000751;Capana12g002405	K00826+K00930	-;-
Terpenoid backbone biosynthesis	ko00900	2/175 1.14285714285714%	59/5229 1.1283228150698%	1.01288	0.593102	1	Capana01g004441;Capana02g002404	K01641+K00021	-;-
Glycerolipid metabolism	ko00561	2/175 1.14285714285714%	60/5229 1.14744693057946%	0.996	0.602331	1	Capana10g002361;Capana11g001333	K13523+K00128	-;-
Peroxisome	ko04146	3/175 1.71428571428571%	96/5229 1.83591508892714%	0.93375	0.629368	1	Capana03g003690;Capana09g002380;Trans_newGene_14307	K01897+K13356+K03781	-;-;Trans_newGene_14307
Phosphatidylinositol signaling system	ko04070	2/175 1.14285714285714%	71/5229 1.3578122011857%	0.84169	0.693549	1	Capana01g001061;Capana10g001436	K00913+K00889	-;-
Pyrimidine metabolism	ko00240	5/175 2.85714285714286%	174/5229 3.32759609868044%	0.858621	0.699345	1	Capana00g003400;Capana01g001779;Capana01g004077;Capana02g003081;Capana02g003646	K02684+K03046+K03046+K02320+K10808	-;-;-;-;-
Endocytosis	ko04144	5/175 2.85714285714286%	178/5229 3.40409256071907%	0.839326	0.718268	1	Capana01g003818;Capana08g001781;Capana10g001436;Capana10g001973;Trans_newGene_2603	K01115+K01528+K00889+K10591+K03283	-;-;-;-;Trans_newGene_2603
Glycerophospholipid metabolism	ko00564	2/175 1.14285714285714%	80/5229 1.52992924077261%	0.747	0.754792	1	Capana01g003818;Capana10g002361	K01115+K13523	-;-
RNA polymerase	ko03020	2/175 1.14285714285714%	95/5229 1.81679097341748%	0.629053	0.833564	1	Capana01g001779;Capana01g004077	K03046+K03046	-;-
Protein processing in endoplasmic reticulum	ko04141	6/175 3.42857142857143%	259/5229 4.95314591700134%	0.692201	0.873351	1	Capana03g001908;Capana06g003065;Capana08g001522;Capana11g001061;Capana11g001062;Trans_newGene_2603	K13993+K03347+K09490+K01228+K01228+K03283	-;-;-;-;-;Trans_newGene_2603
Purine metabolism	ko00230	5/175 2.85714285714286%	229/5229 4.37942245171161%	0.652402	0.889013	1	Capana00g003400;Capana01g001779;Capana01g004077;Capana02g003081;Capana02g003646	K02684+K03046+K03046+K02320+K10808	-;-;-;-;-
mRNA surveillance pathway	ko03015	2/175 1.14285714285714%	124/5229 2.37139032319755%	0.481935	0.924661	1	Capana00g004088;Capana02g000640	K13126+K14411	-;-
Photosynthesis	ko00195	3/175 1.71428571428571%	168/5229 3.21285140562249%	0.533571	0.925646	1	Capana00g001154;Capana03g001476;Capana08g001895	K02704+K02705+K02639	-;-;-
Ribosome biogenesis in eukaryotes	ko03008	2/175 1.14285714285714%	130/5229 2.4861350162555%	0.459692	0.936421	1	Capana00g004379;Capana01g003327	K14556+K06943	-;-
RNA degradation	ko03018	2/175 1.14285714285714%	130/5229 2.4861350162555%	0.459692	0.936421	1	Capana00g004088;Capana08g000880	K13126+K12604	-;-
Oxidative phosphorylation	ko00190	4/175 2.28571428571429%	228/5229 4.36029833620195%	0.524211	0.952041	1	Capana02g002840;Capana03g000501;Capana04g001600;Capana12g002196	K02133+K01535+K01535+K02256	-;-;-;-
Biosynthesis of amino acids	ko01230	4/175 2.28571428571429%	232/5229 4.43679479824058%	0.515172	0.956381	1	Capana04g000751;Capana05g000208;Capana11g002394;Capana12g002405	K00826+K01915+K01807+K00930	-;-;-;-
RNA transport	ko03013	2/175 1.14285714285714%	224/5229 4.28380187416332%	0.266786	0.996248	1	Capana00g004088;Capana06g000349	K13126+K00784	-;-
Ribosome	ko03010	3/175 1.71428571428571%	288/5229 5.50774526678141%	0.31125	0.997217	1	Capana00g000438;Capana00g005040;Capana06g000359	K02982+K02878+K02941	-;-;-
Histidine metabolism	ko00340	1/175 0.571428571428571%	29/5229 0.554599349780073%	1.03034	1	1	Capana11g001333	K00128	-
beta-Alanine metabolism	ko00410	1/175 0.571428571428571%	54/5229 1.03270223752151%	0.553333	1	1	Capana11g001333	K00128	-
Spliceosome	ko03040	1/175 0.571428571428571%	224/5229 4.28380187416332%	0.133393	1	1	Trans_newGene_2603	K03283	Trans_newGene_2603
Other types of O-glycan biosynthesis	ko00514	1/175 0.571428571428571%	6/5229 0.114744693057946%	4.98	1	1	Capana00g001999	K09667	-
Amino sugar and nucleotide sugar metabolism	ko00520	1/175 0.571428571428571%	126/5229 2.40963855421687%	0.237143	1	1	Capana10g002130	K01209	-
Ether lipid metabolism	ko00565	1/175 0.571428571428571%	24/5229 0.458978772231784%	1.245	1	1	Capana01g003818	K01115	-
Linoleic acid metabolism	ko00591	1/175 0.571428571428571%	19/5229 0.363358194683496%	1.57263	1	1	Capana03g003732	K15718	-
Vitamin B6 metabolism	ko00750	1/175 0.571428571428571%	14/5229 0.267737617135207%	2.13429	1	1	Capana00g003163	K13248	-
Stilbenoid, diarylheptanoid and gingerol biosynthesis	ko00945	1/175 0.571428571428571%	43/5229 0.82233696691528%	0.694884	1	1	Capana00g004448	K00588	-
Glycosaminoglycan degradation	ko00531	1/175 0.571428571428571%	11/5229 0.210365270606234%	2.71636	1	1	Capana00g004736	K07964	-
Limonene and pinene degradation	ko00903	1/175 0.571428571428571%	17/5229 0.325109963664181%	1.75765	1	1	Capana11g001333	K00128	-
Protein export	ko03060	1/175 0.571428571428571%	50/5229 0.956205775482884%	0.5976	1	1	Capana08g001522	K09490	-
Anthocyanin biosynthesis	ko00942	1/175 0.571428571428571%	6/5229 0.114744693057946%	4.98	1	1	Capana03g004110	K12338	-
Synthesis and degradation of ketone bodies	ko00072	1/175 0.571428571428571%	7/5229 0.133868808567604%	4.26857	1	1	Capana01g004441	K01641	-
Regulation of autophagy	ko04140	1/175 0.571428571428571%	32/5229 0.611971696309046%	0.93375	1	1	Capana00g002381	K08337	-
alpha-Linolenic acid metabolism	ko00592	1/175 0.571428571428571%	46/5229 0.879709313444253%	0.649565	1	1	Capana08g002492	K01723	-
Pantothenate and CoA biosynthesis	ko00770	1/175 0.571428571428571%	29/5229 0.554599349780073%	1.03034	1	1	Capana04g000751	K00826	-
Taurine and hypotaurine metabolism	ko00430	1/175 0.571428571428571%	13/5229 0.24861350162555%	2.29846	1	1	Capana09g000200	K18592	-
Carotenoid biosynthesis	ko00906	1/175 0.571428571428571%	51/5229 0.975329890992542%	0.585882	1	1	Capana04g001637	K09843	-
Porphyrin and chlorophyll metabolism	ko00860	1/175 0.571428571428571%	51/5229 0.975329890992542%	0.585882	1	1	Capana05g000126	K03403	-
Aminoacyl-tRNA biosynthesis	ko00970	1/175 0.571428571428571%	67/5229 1.28131573914706%	0.44597	1	1	Trans_newGene_13413	K01873	Trans_newGene_13413
Thiamine metabolism	ko00730	1/175 0.571428571428571%	10/5229 0.191241155096577%	2.988	1	1	Capana06g002616	K03147	-
Butanoate metabolism	ko00650	1/175 0.571428571428571%	24/5229 0.458978772231784%	1.245	1	1	Capana01g004441	K01641	-
Pentose phosphate pathway	ko00030	1/175 0.571428571428571%	46/5229 0.879709313444253%	0.649565	1	1	Capana11g002394	K01807	-
Nucleotide excision repair	ko03420	1/175 0.571428571428571%	85/5229 1.6255498183209%	0.351529	1	1	Capana06g000377	K04802	-
Lysine degradation	ko00310	1/175 0.571428571428571%	30/5229 0.57372346528973%	0.996	1	1	Capana11g001333	K00128	-
ABC transporters	ko02010	1/175 0.571428571428571%	28/5229 0.535475234270415%	1.06714	1	1	Trans_newGene_9019	K05658	Trans_newGene_9019
Valine, leucine and isoleucine biosynthesis	ko00290	1/175 0.571428571428571%	26/5229 0.4972270032511%	1.14923	1	1	Capana04g000751	K00826	-
Sphingolipid metabolism	ko00600	1/175 0.571428571428571%	31/5229 0.592847580799388%	0.963871	1	1	Capana04g002595	K04718	-
Brassinosteroid biosynthesis	ko00905	1/175 0.571428571428571%	13/5229 0.24861350162555%	2.29846	1	1	Capana03g000348	K15639	-
Basal transcription factors	ko03022	1/175 0.571428571428571%	48/5229 0.917957544463569%	0.6225	1	1	Capana10g002352	K03124	-
