# Supplementary material for: Complementary Transcriptomic and Proteomic Analysis Reveals a Complex Network Regulating Pollen Abortion in GMS (msc-1) Pepper (Capsicum annuum L.)
Source: Int J Mol Sci. 2019 Apr 11;20(7):1789. doi: 10.3390/ijms20071789 (PMC6480423; doi:10.3390/ijms20071789)
Supplement: Supplementary file 1 [file ijms-20-01789-s001.zip › Table S8.xlsx]

## Sheet: Sheet1
Table S8. The 52 cor-DEGs-DEPs genes in transcriptome and proteome
#ID	Description	Protein Up or Down	Gene Up or Down
Capana00g001154	photosystem II 47 kDa protein [Nicotiana tabacum]	down	up
Capana00g001269	glutelin type-A 3-like [Solanum lycopersicum]	up	up
Capana00g003216	dynamin-related protein 4C-like isoform X1 [Solanum tuberosum]	down	up
Capana00g003217	DRP4C_ARATH Dynamin-related protein 4C OS=Arabidopsis thaliana GN=DRP4C PE=2 SV=1	down	up
Capana00g003464	ribosomal protein L5 (mitochondrion) [Capsicum annuum]	down	up
Capana00g004448	probable caffeoyl-CoA O-methyltransferase At4g26220 isoform X1 [Solanum pennellii]	up	up
Capana00g004588	myb-like protein X [Solanum tuberosum]	up	up
Capana00g005040	RK16_ATRBE 50S ribosomal protein L16, chloroplastic OS=Atropa belladonna GN=rpl16 PE=3 SV=1	down	up
Capana01g000005	ADHL3_ARATH Alcohol dehydrogenase-like 3 OS=Arabidopsis thaliana GN=At1g32780 PE=2 SV=1	up	down
Capana01g000110	hypothetical protein POPTR_0004s17010g [Populus trichocarpa]	up	up
Capana01g000186	PGLR_VITVI Probable polygalacturonase OS=Vitis vinifera GN=GSVIVT00026920001 PE=1 SV=1	up	down
Capana01g002638	uncharacterized protein LOC104211372 [Nicotiana sylvestris]	down	down
Capana01g003327	nucleolar GTP-binding protein 1-like [Solanum tuberosum]	down	up
Capana01g003423	uncharacterized protein At1g28695-like [Solanum tuberosum]	up	up
Capana01g003447	malate dehydrogenase, cytoplasmic-like isoform X2 [Nicotiana tomentosiformis]	up	up
Capana02g001969	anther-specific protein TA-29-like [Solanum tuberosum]	up	up
Capana02g002747	peroxidase 72-like [Nicotiana sylvestris]	up	up
Capana02g003375	non-specific lipid-transfer protein A-like [Nicotiana sylvestris]	up	up
Capana03g000509	flotillin-like protein 3 [Solanum tuberosum]	up	up
Capana03g001247	NADA_EHRCJ Quinolinate synthase A OS=Ehrlichia canis (strain Jake) GN=nadA PE=3 SV=1	up	up
Capana03g001908	small heat shock protein [Capsicum annuum]	up	up
Capana03g003177	APMAP_HUMAN Adipocyte plasma membrane-associated protein OS=Homo sapiens GN=APMAP PE=1 SV=2	up	up
Capana03g003611	stress-related protein [Solanum tuberosum]	up	up
Capana03g003654	endoglucanase 17 [Solanum pennellii]	down	down
Capana03g004441	putative pathogenesis related protein [Capsicum chinense]	up	down
Capana04g001989	TS2_MAIZE Sex determination protein tasselseed-2 OS=Zea mays GN=TS2 PE=2 SV=1	up	up
Capana04g002602	(E,E)-geranyllinalool synthase [Solanum tuberosum]	down	up
Capana05g000239	zinc-finger homeodomain protein 2-like [Solanum pennellii]	down	up
Capana05g001471	beta-amyrin 28-oxidase-like [Solanum tuberosum]	up	up
Capana05g002281	putative F-box protein PP2-B12 [Solanum pennellii]	up	up
Capana05g002560	PALY_CAMSI Phenylalanine ammonia-lyase OS=Camellia sinensis GN=PAL PE=2 SV=1	up	up
Capana06g000076	mavicyanin-like [Nicotiana sylvestris]	up	up
Capana06g000150	subtilisin-like protease SBT1.2 [Solanum tuberosum]	up	up
Capana06g000774	FAS1 domain-containing protein SELMODRAFT_448915-like [Solanum pennellii]	up	up
Capana06g001092	acetyl-CoA-benzylalcohol acetyltransferase-like [Solanum pennellii]	down	down
Capana07g000029	4-coumarate--CoA ligase 2-like [Nicotiana sylvestris]	up	up
Capana07g000909	plasma membrane ATPase 4 [Solanum lycopersicum]	down	down
Capana07g001786	ervatamin-B [Solanum lycopersicum]	up	up
Capana07g002042	probable solanesyl-diphosphate synthase 3, chloroplastic [Solanum tuberosum]	up	up
Capana08g001084	non-specific lipid-transfer protein 1-like [Nicotiana sylvestris]	up	up
Capana08g001653	uncharacterized protein LOC107010239 [Solanum pennellii]	up	up
Capana08g002321	cysteine proteinase RD21a-like [Nicotiana sylvestris]	up	up
Capana09g002279	U73C4_ARATH UDP-glycosyltransferase 73C4 OS=Arabidopsis thaliana GN=UGT73C4 PE=2 SV=1	up	up
Capana10g000422	uncharacterized protein LOC102588935 [Solanum tuberosum]	up	up
Capana10g001442	short-chain dehydrogenase TIC 32, chloroplastic-like [Solanum tuberosum]	up	up
Capana10g002352	transcription initiation factor IIB-2 isoform X1 [Solanum lycopersicum]	up	up
Capana10g002361	LPAT2_ARATH 1-acyl-sn-glycerol-3-phosphate acyltransferase 2 OS=Arabidopsis thaliana GN=LPAT2 PE=1 SV=2	up	up
Capana11g000405	APMAP_MOUSE Adipocyte plasma membrane-associated protein OS=Mus musculus GN=Apmap PE=1 SV=1	up	up
Capana11g001003	probable beta-1,3-galactosyltransferase 8 isoform X3 [Nicotiana sylvestris]	up	up
Capana11g001305	polygalacturonase non-catalytic subunit AroGP3-like [Solanum tuberosum]	up	up
Capana11g001333	aldehyde dehydrogenase family 2 member B7, mitochondrial-like [Nicotiana sylvestris]	up	up
