# Supplementary material for: Complementary Transcriptomic and Proteomic Analysis Reveals a Complex Network Regulating Pollen Abortion in GMS (msc-1) Pepper (Capsicum annuum L.)
Source: Int J Mol Sci. 2019 Apr 11;20(7):1789. doi: 10.3390/ijms20071789 (PMC6480423; doi:10.3390/ijms20071789)
Supplement: Supplementary file 1 [file ijms-20-01789-s001.zip › Table S9.xlsx]

## Sheet: Sheet1
Table S9. The 52 cor-DEGs-DEPs genes matched in KEGG pathways
Pathway Name	Pathway ID	P-value	P-value_adjusted	Genes	Class
Phenylalanine metabolism	map00360	9.61e-05	0.00451	Capana05g002560|3.69206044501,3.36504047299;Capana00g004448|395.082061201,2.917036439;Capana07g000029|33.4500680201,3.02395372101	Metabolism
Phenylpropanoid biosynthesis	map00940	0.000495	0.0116	Capana02g002747|14.15521189,5.82961540801;Capana05g002560|3.69206044501,3.36504047299;Capana00g004448|395.082061201,2.917036439;Capana07g000029|33.4500680201,3.02395372101	Metabolism
Chloroalkane and chloroalkene degradation	map00625	0.00115	0.0175	Capana01g000005|48.2159501201,0.442220848;Capana11g001333|1024,3.78455299301	Metabolism
Biosynthesis of secondary metabolites	map01110	0.00149	0.0175	Capana01g000005|48.2159501201,0.442220848;Capana10g002361|20.22508378,3.56981800099;Capana01g003447|33.2540020099,11.07206236;Capana02g002747|14.15521189,5.82961540801;Capana05g002560|3.69206044501,3.36504047299;Capana00g004448|395.082061201,2.917036439;Capana11g001333|1024,3.78455299301;Capana07g000029|33.4500680201,3.02395372101	Metabolism
Fatty acid degradation	map00071	0.00756	0.0574	Capana01g000005|48.2159501201,0.442220848;Capana11g001333|1024,3.78455299301	Metabolism
Glycerolipid metabolism	map00561	0.00835	0.0574	Capana10g002361|20.22508378,3.56981800099;Capana11g001333|1024,3.78455299301	Metabolism
Metabolic pathways	map01100	0.00855	0.0574	Capana01g000005|48.2159501201,0.442220848;Capana10g002361|20.22508378,3.56981800099;Capana01g003447|33.2540020099,11.07206236;Capana02g002747|14.15521189,5.82961540801;Capana05g002560|3.69206044501,3.36504047299;Capana00g004448|395.082061201,2.917036439;Capana00g001154|0.468961127,4.65418937;Capana11g001333|1024,3.78455299301;Capana01g000110|460.037222402,2.241080474;Capana07g000029|33.4500680201…	Metabolism
Proximal tubule bicarbonate reclamation	map04964	0.014	0.0821	Capana01g003447|33.2540020099,11.07206236	Organismal Systems
Pyruvate metabolism	map00620	0.0217	0.0991	Capana01g003447|33.2540020099,11.07206236;Capana11g001333|1024,3.78455299301	Metabolism
Degradation of aromatic compounds	map01220	0.0232	0.0991	Capana01g000005|48.2159501201,0.442220848	Metabolism
Naphthalene degradation	map00626	0.0232	0.0991	Capana01g000005|48.2159501201,0.442220848	Metabolism
Retinol metabolism	map00830	0.0323	0.127	Capana01g000005|48.2159501201,0.442220848	Metabolism
Glycolysis / Gluconeogenesis	map00010	0.0391	0.131	Capana01g000005|48.2159501201,0.442220848;Capana11g001333|1024,3.78455299301	Metabolism
Limonene and pinene degradation	map00903	0.0391	0.131	Capana11g001333|1024,3.78455299301	Metabolism
Microbial metabolism in diverse environments	map01120	0.0487	0.153	Capana01g000005|48.2159501201,0.442220848;Capana01g003447|33.2540020099,11.07206236;Capana11g001333|1024,3.78455299301	Metabolism
Biotin metabolism	map00780	0.0615	0.174	Capana01g000110|460.037222402,2.241080474	Metabolism
Histidine metabolism	map00340	0.0659	0.174	Capana11g001333|1024,3.78455299301	Metabolism
Lysine degradation	map00310	0.0681	0.174	Capana11g001333|1024,3.78455299301	Metabolism
Ubiquinone and other terpenoid-quinone biosynthesis	map00130	0.0703	0.174	Capana07g000029|33.4500680201,3.02395372101	Metabolism
Tryptophan metabolism	map00380	0.0747	0.175	Capana11g001333|1024,3.78455299301	Metabolism
Biosynthesis of antibiotics	map01130	0.0923	0.194	Capana01g000005|48.2159501201,0.442220848;Capana01g003447|33.2540020099,11.07206236;Capana11g001333|1024,3.78455299301	-
Tyrosine metabolism	map00350	0.0962	0.194	Capana01g000005|48.2159501201,0.442220848	Metabolism
Stilbenoid, diarylheptanoid and gingerol biosynthesis	map00945	0.0962	0.194	Capana00g004448|395.082061201,2.917036439	Metabolism
Basal transcription factors	map03022	0.107	0.194	Capana10g002352|40.86980915,13.90186043	Genetic Information Processing
Flavonoid biosynthesis	map00941	0.111	0.194	Capana00g004448|395.082061201,2.917036439	Metabolism
Ascorbate and aldarate metabolism	map00053	0.111	0.194	Capana11g001333|1024,3.78455299301	Metabolism
beta-Alanine metabolism	map00410	0.119	0.194	Capana11g001333|1024,3.78455299301	Metabolism
Citrate cycle (TCA cycle)	map00020	0.119	0.194	Capana01g003447|33.2540020099,11.07206236	Metabolism
Fatty acid biosynthesis	map00061	0.124	0.194	Capana01g000110|460.037222402,2.241080474	Metabolism
Arginine and proline metabolism	map00330	0.124	0.194	Capana11g001333|1024,3.78455299301	Metabolism
Phospholipase D signaling pathway	map04072	0.136	0.206	Capana10g002361|20.22508378,3.56981800099	-
Valine, leucine and isoleucine degradation	map00280	0.14	0.206	Capana11g001333|1024,3.78455299301	Metabolism
Glyoxylate and dicarboxylate metabolism	map00630	0.168	0.234	Capana01g003447|33.2540020099,11.07206236	Metabolism
Glycerophospholipid metabolism	map00564	0.172	0.234	Capana10g002361|20.22508378,3.56981800099	Metabolism
Metabolism of xenobiotics by cytochrome P450	map00980	0.174	0.234	Capana01g000005|48.2159501201,0.442220848	Metabolism
Carbon fixation in photosynthetic organisms	map00710	0.18	0.235	Capana01g003447|33.2540020099,11.07206236	Metabolism
Cysteine and methionine metabolism	map00270	0.192	0.239	Capana01g003447|33.2540020099,11.07206236	Metabolism
Pentose and glucuronate interconversions	map00040	0.193	0.239	Capana11g001333|1024,3.78455299301	Metabolism
Drug metabolism - cytochrome P450	map00982	0.199	0.24	Capana01g000005|48.2159501201,0.442220848	Metabolism
Fatty acid metabolism	map01212	0.209	0.245	Capana01g000110|460.037222402,2.241080474	Metabolism
Ribosome biogenesis in eukaryotes	map03008	0.265	0.304	Capana01g003327|0.0799446809998,8.23801365299	Genetic Information Processing
Photosynthesis	map00195	0.329	0.369	Capana00g001154|0.468961127,4.65418937	Metabolism
Viral carcinogenesis	map05203	0.347	0.379	Capana10g002352|40.86980915,13.90186043	Human Diseases
Epstein-Barr virus infection	map05169	0.404	0.432	Capana10g002352|40.86980915,13.90186043	Human Diseases
Protein processing in endoplasmic reticulum	map04141	0.463	0.482	Capana03g001908|15.00490165,3.042031637	Genetic Information Processing
Carbon metabolism	map01200	0.472	0.482	Capana01g003447|33.2540020099,11.07206236	Metabolism
Ribosome	map03010	0.5	0.5	Capana00g005040|0.028872603,2.194320184	Genetic Information Processing
